# Supplementary material for: Molecular glues that inhibit deubiquitylase activity and inflammatory signaling
Source: Nat Struct Mol Biol. 2025 Mar 17;32(9):1812–24. doi: 10.1038/s41594-025-01517-5 (PMC7617869; doi:10.1038/s41594-025-01517-5)
Supplement: Supplementary file 3 — HDX–MS data summary table and clinical details of participants included in the study. [file 41594_2025_1517_MOESM3_ESM.xlsx]

## Sheet: Supplementary Table 1
Supplementary Table 1 - HDX-MS Data Summary Table
Data Set	BRISC + DMSO	BRISC + FX-171-C
HDX reaction details	50 mM potassium phosphate, 200 mM NaCl, pD 7.5, 95 % D2O, 4ºC	50 mM potassium phosphate, 200 mM NaCl, pD 7.5, 95 % D2O, 4ºC
HDX time course (min)	0, 0.5, 1, 10, 60
HDX control samples	Maximally-labelled controls were not performed.
Back exchange	Not applicable
Number of peptides	BRCC36: 110	BRCC36: 111
	Abraxas2∆C: 71	Abraxas2∆C: 71
	BRCC45: 110	BRCC45: 109
	MERIT40∆N: 89	MERIT40∆N: 89
Sequence coverage (%)	BRCC36: 94.30	BRCC36: 94.30
	Abraxas2∆C: 86.89	Abraxas2∆C: 86.89
	BRCC45: 88.37	BRCC45: 88.37
	MERIT40∆N: 92.66	MERIT40∆N: 92.66
Average peptide length / Redundancy	BRCC36: 9.87/3.64	BRCC36: 9.88/3.68
	Abraxas2∆C: 11.76/3.60	Abraxas2∆C: 11.76/3.60
	BRCC45: 9.99/3.21	BRCC45: 10.00/3.19
	MERIT40∆N: 9.21/3.42	MERIT40∆N: 9.21/3.42
Replicates (biological or technical)	3 technical	3 technical
Repeatability (average SD)	BRCC36: 0.1185	BRCC36: 0.0578
	Abraxas2∆C: 0.1186	Abraxas2∆C: 0.0623
	BRCC45: 0.0861	BRCC45: 0.0620
	MERIT40∆N: 0.0927	MERIT40∆N: 0.0584
Significant differences in HDX	Reference	99% CI in summed data
(delta HDX > X D)

## Sheet: Supplementary Table 2
				Supplementary Table 2 - Clinical details of patients included in the study
ID	LeRoy	Sex	Gender	WBC count (×10^6 cells/L)	Lymphocytes (×10^6 cells/L)	Low lymphocytes count	Neutrophils (×10^6 cells/L)	Low neutrophils count	Mtx	Mmf	Rtx	Overlap
4	lcSSc	female	female	5480	1700	0	2930	0	0	0	0	0
34	lcSSc	female	female	5210	1100	0	3670	0	0	0	1	0
36	lcSSc	female	female	7780	1440	0	5830	0	0	0	0	0
52	lcSSc	female	female	7280	2120	0	4160	0	0	0	0	0
68	lcSSc	female	female	5350	1510	0	3230	0	0	1	0	RA
74	lcSSc	female	female	10530	1440	0	8110	0	0	0	0	0
78	dcSSc	female	female	5000	1570	0	2700	0	0	0	0	0
79	lcSSc	female	female	8970	1350	0	6880	0	0	0	0	SjS
133	lcSSc	female	female	10240	1410	0	7920	0	0	0	0	0
134	lcSSc	female	female	4880	1349	0	2710	0	1	0	0	RA
142	lcSSc	female	female	8570	1530	0	6510	0	0	0	0	0
174	lcSSc	female	female	10160	850	1	8300	0	0	0	0	SLE
180	lcSSc	female	female	7710	2570	0	4220	0	0	0	0	0
205	lcSSc	male	male	8900	2880	0	4950	0	0	1	0	0
219	lcSSc	female	female	9800	1140	0	7300	0	0	0	1	0
244	lcSSc	female	female	7240	1600	0	4790	0	1	0	0	0
227	lcSSc	female	female	5960	1750	0	3710	0	0	0	0	SjS
266	dcSSc	female	female	8760	2130	0	5720	0	0	1	0	0
288	lcSSc	female	female	5710	1980	0	3210	0	0	1	0	DM
303	lcSSc	female	female	4710	1930	0	2960	0	0	0	0	RA
409	lcSSc	female	female	72800	2390	0	3990	0	1	0	0	Chron's
In superarray (n=9)
In CXCL10 ELISA (n=7)
LeRoy = LeRoy classification of Systemic Sclerosis, lcSSc = limited cutaneous Systemic Sclerosis,
dcSSc = diffuse cutaneous Systemic Sclerosis. Normal range for WBC count: 4000-11000 Å~106 cells/L.
Normal range for lymphocytes count:1000-4500 Å~106 cells/L. Normal range for neutrophils count:
2000-7500 Å~106 cells/L. Mtx (Methotrexate), Mmf (Mycophenolate Mofetil), Rtx (Rituximab); 1 = yes,
0 = no. Overlap refers to secondary or overlap autoimmune conditions affecting the patients including:
Rheumatoid Arthritis (RA), Systemic Lupus Erythematosus (SLE), Sjögren Syndrome (SjS), Chron’s
disease (Chron’s), Dermatomyositis (DM).
