# Supplementary material for: Molecular glues that inhibit deubiquitylase activity and inflammatory signaling
Source: Nat Struct Mol Biol. 2025 Mar 17;32(9):1812–24. doi: 10.1038/s41594-025-01517-5 (PMC7617869; doi:10.1038/s41594-025-01517-5)
Supplement: Supplementary file 4 — Statistical source data. [file 41594_2025_1517_MOESM4_ESM.xlsx]

## Sheet: Fig. 1d
	AP-5-144
log[compound (μM)]	Mean	SEM
2.30103	1.10335	0.0416972
2	1.07276	0.0366843
1.69897	1.13876	0.0319841
1.39794	0.971346	0.0324751
1.09691	1.01159	0.0389031
0.79588	0.999034	0.0330892
0.494155	1.03059	0.0409254
0.193125	1.00676	0.0340452
-0.107905	1.13426	0.0474795
-0.408935	1.1217	0.0431082
-0.721246	1.13329	0.0315035
-1.72125	1	0.0322911
	H20
log[compound (μM)]	Normalised V0
2.39794	0.0108754	0.00628814	0.0187494
2	0.0361531	0.0853427	0.0512256
1.69897	0.111706	0.156678	0.12001
1.47712	0.135068	0.186093	0.172636
1	0.252776	0.294197	0.266933
0.69897	0.37949	0.382441	0.31896
0.39794	0.578289	0.526763	0.484142
0	0.643822	0.827414	0.744372
-0.30103		0.925463	0.902952
-1	0.997499	1.02801	1.02101
-2	1.01501	0.915458	1.06903
	JMS175-2
log[compound (μM)]	Mean V0	SEM
2.30103	0.00478384	0.013258
2	0.0499899	0.00857268
1.69897	0.149178	0.00841705
1.39794	0.168378	0.0147846
1.09691	0.201441	0.0097283
0.79588	0.298559	0.0175961
0.49485	0.384006	0.0138466
0.19382	0.538462	0.0178942
-0.10721	0.741425	0.026197
-1.10721	0.999188	0.028344
-2	1	0.0327792

## Sheet: Fig. 1e
	Normalised V0
[JMS-175-2 (μM)]	BRISC			ARISC			Trypsin			USP-2			AMSH*																			BRCC36-Abraxas2
199.922	-0.0307237	0.0101812	-0.0352058	0.0494285	-0.00260779	0.0226373	0.635087	0.814964	0.62298	0.947059	0.783184	0.990533	0.834646	1.09615	1.03131																	0.669286	0.354319	0.748553
125.99	0.111054	0.181609	0.0271914	0.184334	0.571997	0.453332	0.806787	0.944728	0.657376	1.00784	1.14502	1.17588	0.875833	1.10207	0.851597																	0.799821	0.998745	1.07251
79.7601	0.216382	0.135603	0.172553	0.655517	0.871704	0.862396	0.909605	1.11521	0.842847	0.998693	0.951819	1.28201	0.898849	1.1324	1.1315																	0.848036	0.924284	1.38627
50.147	0.262147	0.137661	0.173312	0.794971	0.962223	0.911465	0.964953	1.14236	0.776872	1.16013	1.04487	1.06378	0.985463	1.17234	0.958673																	0.872857	0.953357	1.05101
31.4999	0.618688	0.130277	0.153256	0.930694	0.920364	1.01698	1.01202	1.28461	0.891772	1.05817	1.04865	0.963129	1.03271	1.25222	1.11459																	0.827857	0.98243	0.822443
19.96	0.32839	0.516607	0.32493	0.886656	0.90676	0.934184	1.0605	1.28353	0.901408	1.30131	1.171	1.04285	0.993943	1.12722	1.07952																	0.836429	1.03158	1.13041
12.7839	0.413519	0.179797	0.247743	0.88449	0.933445	1.05551	1.05545	1.3161	0.977761	0.609216	0.980161	1.08421	0.932162	1.46154	1.07201																	0.862143	1.3106	1.2815
7.99364	0.647316	0.218391	0.421494	0.85838	0.953956	0.928797	1.09989	1.36171	0.888065	0.862092	1.00331	1.18485	1.05936	1.18269	1.08453																	0.93875	0.859653	1.26992
5.19739	0.282982	0.275048	0.346464	0.86211	0.915237	0.950931	1.01909	1.26072	1.01557		1.00945	1.28899	1.31435	1.22115	1.02317																	0.844643	1.05334	1.40722
3.159	0.662425	0.306066	0.559728	0.818674	0.978861	0.921536	1.10393	1.27484	0.869533	1.0183	0.910723	1.03189	1.01514	1.15902	1.04696																	1.12	1.1529	0.999173
1.9996	0.656461	0.451825	0.626848	0.852364	0.949142	1.04626	1.2322	1.33999	0.952557	0.822222	1.01842	1.20628	0.972744	1.03994	1.20225																	0.800714	0.859862	1.27516
1.25984	1.13917	0.47104	0.806632	0.873902	0.975094	0.999297	1.11706	1.24661	0.979244		0.99197	1.24714	0.986069	1.18491	1.25611																	1.02089	1.5206	1.03446
0.799936	0.929622	0.601702	0.851778	0.755505	0.958455	0.920131	1.08373	1.29982	1.03113	0.872549	1	1.26906	1.01211	1.16716																		0.796071	1.24576	1.32258
0.499975	0.593638	0.702169	0.975629	0.887859	0.876727	0.969551	1.04636	1.26289	0.951816	0.78366	1.09825	1.25311	0.995154	1.16346	1.17533																	0.880536	1.15311	1.01048
0.31999	0.989264	0.578918	1.04035	0.834196	0.945793	0.941094	1.22614	1.3856	1.02965	1.07582	0.994804	1.13951	1.0103	1.23373	1.03945																	1.03339	1.06568	1.46209
0.199996	1.25288	0.770793	1.10148	0.907111	0.958455	0.941328	1.06252	1.16516	0.901408	0.662745	1.11479	1.20179	1.01514	1.19379	1.01127																	1.09661	1.26961	0.927488
0.119998	1.01272	0.917925	1.05354	0.878595	0.882273	0.893196	1.13221	1.57237	1.05782	0.928758	1.09022	1.20578	0.96911	1.21376	1.01378																	0.900714	1.23321	1.5528
0.0799994	0.909742	0.90118	0.962845	0.932258	0.982105	1.13596	1.07868	1.24118	1.02669	0.903268	1.19792	1.26059	0.989703	1.21302	1.20476																	0.99625	1.36582	1.35098
0.0599997	0.838966	0.681856	0.943268	0.903983	0.942235	0.981145	1.05343	1.44315	1.02817	1.04771	0.981105	1.11261	0.993337	1.1324	1.07076																	0.904643	1.26438
0.0399999	1.29901	0.789185	1.02996	1.02635	1.06739	1.04614	1.05949	1.12824	0.89103	0.800654	1.12943	1.00299	1.02483	1.20858	1.05573																	0.938214	1.10123	1.02095
0.02	0.877137	0.819654	1.00439	0.855613	0.942549	1.0233	1.12918	1.52242	0.959229	1.06928	1.24138	0.943199	0.938825	1.23447	1.0263																	0.919286	1.27986	0.666115
0.013	0.95825	0.738402	1.04634	0.995668	0.971536		1.00364	1.26832	0.922906	0.88366	0.872933	1.12905	1.08783	1.22855	1.00626																	0.895	1.08366	0.831817
0.013	0.966998	0.859456	0.840192	0.933221	1.05797	0.9206	1.09888	1.33022	0.851742	1.18431	1.01228	1.32337	0.956996	1.21672	0.977458																	1	1.04183
0	1	1	1	1	1	1	1	1	1	1	1	1	1	1	1																		1	1

## Sheet: Fig. 1g
	Normalised V0
[FX-171-C (μM)]	BRISC			ARISC			Trypsin			USP2			AMSH*			HsBRCC36-Abraxas2
199.922	0.0311856	0.148618	0.123155	0.744039	0.5764	0.798012	0.432191	0.446705	0.496563	1.04704	0.82904	0.810848	0.879154	0.889559	0.945199	1.12734	0.810711	0.639201
125.99	0.162229	0.208206	0.207701	0.998904	0.971575	0.968323	0.681708	0.820736	0.673923	1.04826	0.979313	0.899727	1.09728	0.997361	1.11212	1.27523	1.02949	0.900874
79.7601	0.22273	0.216353	0.143877	0.981913	0.917776	0.896753	0.74445	0.955426	0.754583	1.09957	0.863778	0.912033	1.09547	0.927629	1.15787	1.11163	1.27515	1.16879
50.147	0.0569106	0.139471	0.256684	0.934503	0.854271	0.966998	0.812259	0.945252	0.88176	1.08674	1.07221	0.816317	1.1142	0.932152	1.25339	1.21775	1.11362	0.905368
31.4999	0.188686	0.242059	0.213128	0.99123	0.988907	0.968588	0.9264	1.08018	0.845555	1.07147	0.961749	0.948952	1.11239	1.03882	1.00201	1.1494	0.9768	0.846192
19.96	0.187636	0.174	0.161016	0.955193	0.884498	0.93784	0.938224	0.98595	0.965399	1.28161	0.893443	0.921604	0.779456	0.741048	1.28004	1.03376	1.06266	0.893383
12.7839	0.559621	0.311176	0.249171	1.01329	0.987521	0.959708	1.10666	1.09545	0.96517	1.16677	1.02693	0.917502	1.171	0.974746	1.21016	1.07787	0.931266	0.782272
7.99364	0.49187	0.233588	0.296257	0.950945	0.895313	0.984095	1.03596	1.14196	1.05316	1.26878	0.966823	0.786235	1.13776	1.06559	1.16139	1.14121	1	1.01199
5.19739	0.615176	0.318824	0.311765	0.96821	0.94523	1.06362	1.01255	1.11846	1.08158	1.20586	0.994145	0.928441	0.997583	1.10592	1.16038	1.05348	0.94536	1.02996
3.159	0.402778	0.297059	0.328877	0.858454	0.910011	0.98118	0.958977	1.07534	1.11916	1.32865	0.75644	0.94804	1.08097	1.06446	1.2182	1.05414	1.03187	0.852185
1.9996	0.738144	0.419706	0.412567	1.04166	0.979617	1.01458	1.03161	1.13639	0.968378	1.21075	0.957065	0.950319	1.14018	1.15002	1.19105	1.05732	0.888335	0.890137
1.25984	0.77439	0.596471	0.517914	0.978898	0.93386	0.957985	1.08301	0.994913	1.06874	1.25351	0.979703	0.837739	1.05801	1.09951	1.14279	1.19235	1.00585	0.803745
0.799936	0.820122	0.767059	0.722193	0.959715	0.960899	1.05355	0.96332	1.09278	0.880614	1.16677	0.952381	0.937557	1.21994	0.889559	1.18602	1.01571	0.932567	0.92809
0.499975	0.833672	0.854118	0.839037	0.455741	0.987659	0.969516	0.967664	1.12185	0.991751	1.32254	0.786495	0.940292	0.994562	0.899736	1.16239	1.27624	0.885516	0.913358
0.31999	0.878049	1.045	0.83984	1.00164	0.921936	1.06773	0.947394	1.1032	1.02131	1.17532	0.940671	0.919325	1.05861	1.01621	1.12569	1.04445	1.03252	1.04769
0.199996	0.910908	1.1	0.97139	1.01877	0.943705	0.909874	1.04826	1.0751	0.95692	1.16249	0.986729	0.938469	1.17704	1.06483	1.2539	1.08606	0.937771	0.727591
0.119998	0.899051	1.29735	1.1131	0.940943	0.945923	1.0338	0.909025	1.10174	1.13726	1.15638	1.12022	1.0155	1.23565	1.10743	1.14228	1.08907	1.05421	0.980524
0.0799994	0.932927	1.21529	0.983957	1.02275	0.947587	0.894235	0.99083	1.08503	0.985564	1.26206	0.946526	0.963993	1.15529	1.04636	1.03369	1.29963	1.0735	0.90362
0.0599997	1.01931	1.17853	1.00668	1.02754	0.935247	0.967396	0.993967	1.17369	1.00481	1.10141	1.03474	0.856427	1.16556	0.997361	1.02564	1.02039	1.11925	0.858677
0.0399999	0.832656	1.21235	1.03209	1.08728	0.984609	0.891054	0.895753	1.07219	0.955087	1.18082	1.05425	0.834549	1.07553	0.968715	1.11765	1.02189	1.10061	0.828964
0.02	0.816396	1.35882	1.02727	1.1225	0.966029	1.02094	0.975386	1.08164	1.03689	1.15272	1.00468	0.891067	1.10151	0.995854	1.12217	1.29997	1.00824	1.02047
0.013	0.966125	1.25853	1.02834	1.09085	0.919856	0.993241	1.02703	1.03028	1.03323	1.14478	0.97619	0.852325	1.14502	1.03543	1.08899	1.03443	1.08955	1.05943
0.013	1.10637	0.950882	0.887433	1.10099	0.879645	1.0395		1.12936	1.21082	1.06292	1.0886	0.828168	0.926888	0.973992	0.769231	1.06066	0.980486	1.05368
0	1	1	1	1	1	1	1	1	1	1	1	1	1	1	1	1	1	1
