# Supplementary material for: Molecular glues that inhibit deubiquitylase activity and inflammatory signaling
Source: Nat Struct Mol Biol. 2025 Mar 17;32(9):1812–24. doi: 10.1038/s41594-025-01517-5 (PMC7617869; doi:10.1038/s41594-025-01517-5)
Supplement: Supplementary file 5 — Statistical source data. [file 41594_2025_1517_MOESM5_ESM.xlsx]

## Sheet: Fig. 4c
	Normalised V0
[FX-171-C (μM)]	WT			BRCC36 W130A			BRCC36 R167A			BRCC36 L169A			BRCC36 L169R			BRCC36 L169W			BRCC36 R167A+L169A
200	-0.0562806	-0.0162967	0.00422455	0.141524	-0.00772933	0.0583791	0.0315687	-0.0111061	0.00820305	0.104628	0.175309	0.131516	0.0974723	0.843602	0.0332306	0.0594858	0.725988	0.0442276	0.203387	0.812031
100	0.0172844	0.126876	0.112957	0.209871	0.243209	0.125137	0.0489616	0.0599416	0.0644423	0.221036	0.182412	0.166667	0.361261	0.933081	0.197586	0.403753	0.914438	0.255891	0.569032	0.883871
50	0.0476834	0.232461	0.0726254	0.403594	0.287992	0.207143	0.0877154	0.0256406	0.124929	0.406112	0.353459	0.229555	0.821642	0.968341	0.589111	0.848274	0.953343	0.818377	0.795806	1.02528
25	0.0848134	0.235428	0.215587	0.532457	0.288189	0.314881	0.0948299	0.0798411	0.185367	0.837688	0.53644	0.542085	0.880432	0.928152	0.923472	0.93792	0.96231	0.915734	0.856129	1.05283
12.5	0.0438674	0.177068	0.237993	0.675429	0.591535	0.553571	0.14958	0.137772	0.265586	0.936227	0.688592	0.743305	0.8881	1.01308	1.1112	0.898309	0.912462	1.03713	0.835161	1.07254
6.25	0.130051	0.160977	0.184949	0.832082	0.566142	0.778846	0.208308	0.14327	0.24776	1.04827	0.824975	0.52977	0.890656	0.974218	1.09373	0.903174	0.956535	0.99024	0.962581	1.18588
3.1	0.0678893	0.254066	0.166878	0.796674	0.66122	0.899267	0.255015	0.27084	0.379266	0.984057	0.867595	0.823888	0.8952	0.958483	0.887519	0.934677	0.896353	0.941443	0.864516	1.07864
1.04	0.267053	0.503316	0.377983	0.873927	0.782185	1.03938	0.468405	0.532598	0.680648	0.961249	0.870578	1.20038	0.960239	0.963602	1.00796	0.88997	0.890122	0.796715	0.763226	1.07986
0.35	0.542342	0.723211	0.67511	0.966738	0.773228	1.08104	0.783915	0.679695	0.848427	0.931355	0.939054	1.24821	0.93695	0.979147	1.06394	0.940236	0.951672	0.941919	0.985806	1.05248
0.035	0.997426	0.791972	0.938139	0.965129	0.930217	1.00687	0.984534	0.835225	0.99857	0.946634	0.929535	1.03694	0.968191	0.997346	1.06086	0.919388	0.907751	0.935254	0.868065	1.07149
0.0035	0.956242	0.772426	0.98831	0.952253	0.952559	1.0554	0.930181	0.757217	1.04147	0.999557	0.897855	1.11896	0.987504	1.02009	1.00051	0.940468	0.858967	0.998334	0.754839	1.16356
0	1	1	1	1	1	1	1	1	1	1	1	1	1	1	1	1	1	1	1	1
[FX-171-C (μM)]	WT			Abraxas2 I133W			Abraxas2 T135K			Abraxas2 T140A
200	-0.0562806	-0.0162967	0.00422455	-0.0175732	0.129941	0.0783114	-0.0137406	0.0391456	0.0408525	-0.150175	0.143401	-0.0268123
100	0.0172844	0.126876	0.112957	-0.0520302	0.155919	0.136072	-0.0155919	0.0283101	0.106623	-0.028281	0.353627	0.145065
50	0.0476834	0.232461	0.0726254	0.101209	0.245903	0.172523	0.0363854	0.0911392	0.138033	-0.0447033	0.500832	0.219013
25	0.0848134	0.235428	0.215587	0.0541454	0.211784	0.20455	0.0578841	0.175253	0.170656	0.026178	0.289774	0.313511
12.5	0.0438674	0.177068	0.237993	0.0953919	0.246599	0.242594	0.0768766	0.180506	0.212098	0.0308028	0.513674	0.401537
6.25	0.130051	0.160977	0.184949	0.179226	0.461703	0.312184	0.0395718	0.278608	0.282066	0.32897	0.710939	0.459223
3.1	0.0678893	0.254066	0.166878	0.277998	0.47022	0.638524	0.20932	0.38981	0.31741	0.534206	0.505113	0.627913
1.04	0.267053	0.503316	0.377983	0.851747	0.608998	0.954752	0.447355	0.665823	0.631148	0.576614	0.990725	0.914239
0.35	0.542342	0.723211	0.67511	1.04854	0.821103	0.995197	0.734131	0.821519	0.799344	0.994764	0.943044	1.14078
0.035	0.997426	0.791972	0.938139	1.18867	0.945367	1.04904	0.810076	0.867089	1.07738	0.762565	1.01177	1.02913
0.0035	0.956242	0.772426	0.98831	1.14164	0.8827	1.03817	0.764106	0.901899	1.00066	0.890925	0.924019	1.04612
0	1	1	1	1	1	1	1	1	1	1	1	1
[FX-171-C (μM)]	WT			BRCC45 R137A			BRCC45 F140A			BRCC45 R137A+F140A			BRCC45 C245A			BRCC45 D248R
200	-0.0562806	-0.0162967	0.00422455	0.33757	0.404326	0.0591934	0.00158309	0.0353622	0.0392304	0.076737	0.23586	0.0245061	-0.0120519	0.163424	0.0959223	0.117504	0.33106	0.156067
100	0.0172844	0.126876	0.112957	0.523921	1.06539	0.32238	0.0505947	0.0814889	0.0937242	0.178384	0.32949	0.101629	0.0569095	0.238615	0.267524	0.287892	0.554188	0.682494
50	0.0476834	0.232461	0.0726254	0.698405	1.09669	0.562673	0.0895532	0.0676056	0.169267	0.237468	1.06774	0.159584	0.162856	0.390187	0.309126	0.482968	0.822832	0.644604
25	0.0848134	0.235428	0.215587	0.800657	0.945293	0.930012	0.142012	0.161167	0.216632	0.369738	0.628135	0.23279	0.466499	0.391121	0.421845	0.65059	0.922906	0.940048
12.5	0.0438674	0.177068	0.237993	0.875235	0.958779	0.933175	0.268531	0.279879	0.266012	0.522903	0.754973	0.388908	0.433417	0.609176	0.567476	0.654637	0.801334	1.01583
6.25	0.130051	0.160977	0.184949	0.926829	1.07506	0.491894	0.439087	0.343561	0.244344	0.66701	0.822715	0.293969	0.663735	0.705607	0.668932	0.864755	0.95404	1.13525
3.1	0.0678893	0.254066	0.166878	0.772045	1.01781	1.01779	0.512054	0.518612	0.552944	0.65054	0.875757	0.638128	0.48325	0.793118	0.703398	0.877572	0.859155	1.14628
1.04	0.267053	0.503316	0.377983	0.84334	1.01781	1.13998	0.747027	0.725252	0.802169	0.749871	1.00548	0.936222	0.884422	0.822855	0.826699	0.928162	0.871757	1.21966
0.35	0.542342	0.723211	0.67511	0.841463	1.00712	1.16647	0.898746	0.757948	0.866477	0.749357	0.933122	0.966724	0.946817	0.830076	0.956311	0.916695	0.984433	1.00767
0.035	0.997426	0.791972	0.938139	0.859287	0.996183	1.17635	0.925104	0.827062	0.952221	0.798765	0.991352	0.97643	0.746231	0.909091	0.94466	0.974368	0.911787	1.05516
0.0035	0.956242	0.772426	0.98831	0.737805	0.925191	1.10202	0.960141	0.783501	0.833161	0.487288	1.03286	1.01179	0.976549	0.935429	0.913592	0.917032	0.955523	1.06667
0	1	1	1	1	1	1	1	1	1	1	1	1	1	1	1	1	1	1

## Sheet: Fig. 4d
	Normalised V0
[SHMT2 (nM)]	WT			BRCC36 W130A			BRCC36 L169A			Abraxas2 T140A			BRCC45 R137A			BRCC45 F140A			BRCC45 C245A			BRCC45 D248R
200	0.00443907	0.103772	0.0832245	0.456061	0.481996	0.387906	0.169565	0.368058	0.181638	0.275466	0.228728	0.332406	-0.00699789	-0.00740933	0.0526526	0.139721	0.308721	0.16245	0.225656	0.173679	0.115307	0.0573072	0.0717818	0.0999609
100	0.0470986	0.0783809	0.111847	0.521212	0.555315	0.370803	0.298087	0.487839	0.180977	0.317537		0.50761	0.0328837	0.0491488	0.0525329	0.213694	0.18405	0.161012	0.358392	0.252127	0.183721	0.0620366		0.214537
50	0.0385235	0.106317	0.256829	0.711742	0.72538	0.813177	0.447391	0.409201	0.759065	0.368937	0.28492	0.927987	0.0676533	0.119985	0.112844	0.253316	0.24845	0.25345	0.391045	0.315334	0.215349	0.135918	0.145055	0.322313
25	0.110993	0.275192	0.377375	0.812879	0.832972	0.840704	0.513217	0.702574	0.491128	0.624067	0.506403	0.820786	0.109302	0.184382	0.163702	0.301393	0.330233	0.287953	0.501041	0.396494	0.329049	0.361227	0.267673	0.379953
12.5	0.127917	0.319534	0.394893	0.963258	0.867245	0.872744	0.711739	0.48561	0.676954	0.742071	0.660826	0.819149	0.180677	0.194967	0.206542	0.457725	0.452132	0.518401	0.421491	0.564282	0.476956	0.328078	0.316291	0.422821
6.25	0.20922	0.42257	0.524347	1.07614	0.984382	0.925993	1.04696	0.868666	0.847239	0.873694	0.789722	1.03191	0.321776	0.252332	0.395892	0.732095	0.683333	0.708597	0.484798	0.669472	0.671882	0.533873	0.436364	0.59789
3.125	0.290812	0.617602	0.604216	1.05871	0.88243	0.96074	0.981739	0.721828	0.809765	0.738153	0.769756	1.0401	0.407273	0.413768	0.603909	0.800066	0.689147	0.718948	0.558101	0.71108	0.74926	0.579463	0.537818	0.691676
1.04167	0.443907	0.8387	0.809976	1.13295	0.96833	1.00948	1.08261	0.822963	0.890003	0.942164	0.885425	1.01718	0.711205	0.683568	0.850419	0.869198	0.886047	0.773577	0.740941	0.969144	1.00381	0.85343	1.00582	0.833919
0.347222	0.510638	0.976694	0.8269	1.30644	1.03731	1.02888	1.10435	0.883563	0.94941	1.00187	0.915754	1.20867	0.972093	1.01925	0.994416	0.930703	0.911434	0.897499	0.762182	1.01075	1.05285	0.881977	0.769091	0.945291
0.0347222	0.868472	1.12818	1.00238	1.20227	1.0039	1.01625	1.03913	0.840191	0.971344	0.947761	0.904802	1.06465	1.09683	0.980385	1.08736	0.869363	1.02597	0.823893	0.880883	1.07106	0.985201	0.886664	1.01782	0.969519
0.00347222	0.950355	1.04385	0.981591	1.23674	1.12711	0.991426	1.28087	0.82195	0.886587	0.945896	1.00253	1.12602	1.01353	1.02665	1.06502	0.945623	0.968605	0.824468	0.958767	1.14353	1.03848	0.935663	1.05564	1.01758
0	1	1	1	1	1	1	1	1	1	1	1	1	1	1	1	1	1	1	1	1	1	1	1	1
