# Supplementary material for: Molecular glues that inhibit deubiquitylase activity and inflammatory signaling
Source: Nat Struct Mol Biol. 2025 Mar 17;32(9):1812–24. doi: 10.1038/s41594-025-01517-5 (PMC7617869; doi:10.1038/s41594-025-01517-5)
Supplement: Supplementary file 6 — Statistical source data. [file 41594_2025_1517_MOESM6_ESM.xlsx]

## Sheet: Fig. 5a
No IFN	IFN	IFN + AP-5-145	IFN + JMS-175-2	IFN + FX-171-C	IFN + FX-171-A	IFN + Tofacitinib*
363.333	5452.67	5071.67	2914	3973.33	4641.33	1776.67
305.333	5503.33	5115.33	3263.67	4177.33	4588.33	1732
262.333	6357	6389	4737.67	5441.67	6363.33	1959.33
273.667	6503.33	6090.67	4742.67	5023.67	6306.67	2178.33

## Sheet: Fig. 5b
	BRCC45 KO+ BRCC45 WT					BRCC45 KO+ BRCC45 R137A
AP-5-145	0.880785	1.00021	0.987106	1.02661	0.973997	0.939292	0.861614	0.935551	0.931442	1.15629
JMS-175-2	0.531852	0.58625	0.560386	0.628781	0.774646	1.10999	1.14905	1.08201	0.878325	1.36064
FX-171-C	0.445826	0.501926	0.507697	0.427425	0.497678	0.979072	0.988906	0.965427	2.3346	1.88627
FX-171-A	0.847606	0.859412	0.818187	1.03824	1.07865	1.06402	1.07247	1.07106	1.01429	0.982992

## Sheet: Fig. 5c
	BRCC45 KO+ BRCC45 WT					BRCC45 KO+ BRCC45 R137A
AP-5-145	0.840345	0.921033	1.05651	1.08903	1.10125	0.92725	0.91602	0.935213	0.789481	1.21617
JMS-175-2	0.509474	0.549926	0.619937	0.618666	0.67259	1.12662	1.32913	1.14468	0.862819	1.32478
FX-171-C	0.448141	0.428015	0.451573	0.332619	0.447498	0.904356	1.04538	1.08298	2.09987	1.80535
FX-171-A	0.788272	0.818945	0.820685	1.17495	1.28098	1.11196	1.12513	1.06614	0.971214	0.889336

## Sheet: Fig. 5d
	BRCC45 KO+ BRCC45 WT					BRCC45 KO+ BRCC45 R137A
AP-5-145	1.01336	1.06395	1.1762	1.00749	0.919228	1.14954	0.998859	1.07363	0.757268	1.11745
JMS-175-2	0.493342	0.493181	0.547345	0.452821	0.662716	1.31305	1.71874	1.52283	0.866841	1.22975
FX-171-C	0.396546	0.370282	0.389535	0.407837	0.513379	1.09172	1.11166	1.2514	2.24435	2.03854
FX-171-A	0.910168	0.853831	0.923734	1.12848	1.15396	1.25901	1.33857	1.18739	0.957567	0.858294

## Sheet: Fig. 5e
	BRCC45 KO+ BRCC45 WT					BRCC45 KO+ BRCC45 R137A
AP-5-145	0.734264	0.756052	0.809378	1.10637	1.13782	0.90006	0.873304	0.845812	0.776529	1.09077
JMS-175-2	0.656401	0.732054	0.794934	0.578423	0.663806	1.16299	1.39337	1.18537	1.13594	1.15553
FX-171-C	0.652957	0.675128	0.638748	0.359335	0.46187	0.878795	0.931928	1.01912	2.18694	1.99229
FX-171-A	0.761766	0.747673	0.770496	1.12142	1.22194	0.965987	1.00249	1.00411	1.04831	0.950019

## Sheet: Fig. 5f
	BRCC45 KO+ BRCC45 WT					BRCC45 KO+ BRCC45 R137A
AP-5-145	0.756423	0.718332	0.762828	1.24919	0.976622	0.873621	0.881888	0.853441	1.05823	1.66166
JMS-175-2	0.74067	0.685189	0.663275	0.723488	0.517309	1.13947	1.22436	1.41165	1.20658	1.04056
FX-171-C	0.651549	0.618074	0.611136	0.369417	0.50402	0.846182	0.893277	0.870002	0.606331	1.93737
FX-171-A	0.788427	0.616918	0.715556	1.29274	1.19169	1.0777	0.978793	0.970988	1.13638	0.896373

## Sheet: Fig. 5g
	BRCC45 KO + BRCC45 WT			BRCC45 KO + BRCC45 R137A
No IFN	101.208	100	98.7918	99.0273	100.417	100.556
IFN	57.073	56.5838	57.3176	52.7559	54.0065	48.5549
IFN + AP-5-145	55.2385	54.5047	53.242	55.396	54.5623	54.7013
IFN + JMS-175-2	38.381	37.8977	40.435	50.1158	49.56	49.1431
IFN + FX-171-C	39.3476	40.435	39.71	49.6989	47.3367	48.4484
IFN + FX-171-A	56.2169	54.627	52.6702	53.5896	50.1158	55.2571

## Sheet: Fig. 5h
No IFN	IFN	IFN + AP-5-145	IFN + JMS-175-2	IFN + FX-171-C	IFN + FX-171-A	IFN + Tofacitinib*
100	83.2473	65.8984	48.4567	56.2651	59.948	59.2689
100	88.9323	82.4668	45.7565	56.964	80.3987	88.3889
100	76.3142	66.4812	33.0649	56.0526	71.1313	79.9066
