# Supplementary material for: Molecular glues that inhibit deubiquitylase activity and inflammatory signaling
Source: Nat Struct Mol Biol. 2025 Mar 17;32(9):1812–24. doi: 10.1038/s41594-025-01517-5 (PMC7617869; doi:10.1038/s41594-025-01517-5)
Supplement: Supplementary file 7 — Statistical source data. [file 41594_2025_1517_MOESM7_ESM.xlsx]

## Sheet: Fig. 6a
Gene	Fold change	p-value
ADAR	5.24	0.000623
BAG3	0.99	0.71811
BST2	7.83	0.013804
CASP1	4.14	0.001761
CCL2	11.07	0.099188
CCL5	1.22	0.498711
CD80	8.34	0.087651
CD86	2.7	0.005368
CDKN1B	1.11	0.966989
CXCL10	72.97	0.00686
DDX58	18.4	0.003808
GBP1	10.99	0.000494
HLA-A	2.54	0.245487
HLA-E	1.55	0.524252
HLA-G	2.8	0.13753
IFI16	7.31	0.000104
IFI27	126.73	2.1e-05
IFI30	2.52	0.132475
IFI6	89.43	0.035301
IFIH1	25.7	0.003279
IFIT1	258.51	0.00051
IFIT2	55.03	0.01799
IFIT3	110.7	0.000509
IFITM1	19.47	0.00939
IFITM2	3.47	0.035046
IFITM3	46.11	0.002544
IFNAR1	1.42	0.466301
IFNAR2	1.16	0.445896
IL10	1.21	0.50566
IL15	4.8	0.083014
IL6	0.62	0.409391
IRF1	3.84	0.028576
IRF2	5.47	0.134156
IRF3	1.19	0.970415
IRF5	2.78	0.16856
IRF7	9.49	0.022404
IRF9	2.94	0.004451
ISG15	144.92	0.000196
ISG20	11.81	0.011014
JAK1	1.64	0.169253
JAK2	8.42	0.060061
MAL	0.7	0.36497
MNDA	1.94	0.3698
MX1	90.37	0.00223
MX2	30.03	0.0265
MYD88	3.02	0.046242
NMI	7.23	0.002026
OAS1	60.8	0.00126
OAS2	19.55	0.000915
PML	6.91	0.000998
PRKCZ	0.62	0.170277
SH2D1A	1.4	0.599641
SOCS1	11.74	0.03521
STAT1	6.87	1.2e-05
STAT2	8.62	0.001485
STAT3	2.7	0.014859
TAP1	4.79	0.018907
TICAM1	2.19	0.19477
TIMP1	1	0.980918
TLR3	3.06	0.116879
TLR7	3.48	0.112705
TLR8	1.94	0.294213
TMEM173	0.5	0.150268
TNFSF10	19.59	0.011656
TRAF3	0.99	0.569218
TYK2	0.36	0.156581
VEGFA	1.69	0.185205

## Sheet: Fig. 6b
Gene	Fold change	p-value
ADAR	0.88	0.623842
BAG3	4.83	0.278267
BST2	0.32	0.042705
CASP1	0.25	0.015123
CCL2	3.99	0.098133
CCL5	0.8	0.677625
CD80	1.48	0.442438
CD86	0.32	0.074232
CDKN1B	1	0.736349
CXCL10	0.11	0.03781
DDX58	0.26	0.023708
GBP1	0.53	0.201311
HLA-A	0.31	0.063992
HLA-E	0.47	0.221089
HLA-G	0.61	0.965448
IFI16	1.15	0.498277
IFI27	0.16	0.012772
IFI30	0.14	0.10766
IFI6	0.2	0.189711
IFIH1	0.27	0.022129
IFIT1	0.75	0.791322
IFIT2	0.65	0.360024
IFIT3	0.38	0.446432
IFITM1	0.68	0.796802
IFITM2	1.43	0.460737
IFITM3	0.57	0.367468
IFNAR1	0.52	0.348399
IFNAR2	0.92	0.800189
IL10	5.24	0.29389
IL15	1.57	0.565103
IL6	5.88	0.239005
IRF1	0.94	0.933727
IRF2	0.36	0.174856
IRF3	1.29	0.48947
IRF5	0.9	0.930435
IRF7	0.67	0.345335
IRF9	1.21	0.45988
ISG15	0.44	0.004043
ISG20	0.49	0.163705
JAK1	0.92	0.777368
JAK2	0.53	0.365887
MAL	1.46	0.506894
MNDA	0.1	0.014596
MX1	0.19	0.024383
MX2	0.23	0.177221
MYD88	0.41	0.014669
NMI	0.69	0.144844
OAS1	0.36	0.065683
OAS2	0.46	0.044702
PML	1.92	0.102096
PRKCZ	3.88	0.28762
SH2D1A	1.8	0.62282
SOCS1	0.44	0.310778
STAT1	0.51	0.005121
STAT2	0.36	0.061375
STAT3	0.65	0.175972
TAP1	0.4	0.045377
TICAM1	0.86	0.86618
TIMP1	0.48	0.897144
TLR3	5.32	0.215931
TLR7	3.13	0.316874
TLR8	1.38	0.578836
TMEM173	1.25	0.486882
TNFSF10	0.42	0.146067
TRAF3	2.88	0.293767
TYK2	3.36	0.320963
VEGFA	0.3	0.218491

## Sheet: Fig. 6c
Healthy donor	AP-5-145	JMS-175-2	FX-171-C
HC1	89.7308	63.2851	77.343
HC2	123.351	45.1027	68.1378
HC3	106.128	43.5189	64.5563

## Sheet: Fig. 6d
SSc donor ID	AP-5-145	JMS-175-2	FX-171-C
142	86.6322	7.1246	86.6599
219	90.6622	3.3086	48.1818
78	67.741	0	6.82353
79	66.2158	0	0
205	91.7468	83.3318	108.154
244	57.7808	0	0
68	80	66.733	72.6224

## Sheet: Fig. 6e
Type I IFN signalling array raw data - analysis of 34 ISGs from unstimulated PBMCs from SSc patients
gene	AP-5-145_P1	AP-5-145_P6	AP-5-145_P8	JMS-175-2_P1	JMS-175-2_P6	JMS-175-2_P8	FX-171-C_P1	FX-171-C_P6	FX-171-C_P8	AP-5-145_P4	JMS-175-2_P4	AP-5-145_P9	JMS-175-2_P9	FX-171-C_P9	AP-5-145_P2	JMS-175-2_P2	FX-171-C_P2	FX-171-C_P3	AP-5-145_P3	JMS-175-2_P3	AP-5-145_P7	JMS-175-2_P7	FX-171-C_P7	AP-5-145_P5	JMS-175-2_P5	FX-171-C_P5	FX-171-C_P4
ADAR	3.58462	4.69931	3.55935	3.1007	4.47345	4.36301	3.33069	4.91346	3.91818	4.48511	3.81157	4.33424	3.74277	3.85821	4.35272	4.11261	4.27364	4.00084	5.31335	4.43467	4.41489	3.832	4.68034	5.11069	4.96506	4.77706	4.20807
BST2	3.18448	1.59531	1.65414	4.63266	2.6092	2.48284	3.46838	1.59071	2.87297	2.45803	2.63377	3.30211	3.88861	3.57304	3.67192	3.07208	2.8591	2.17695	2.30861	2.87045	4.59013	3.49444	3.61395	3.68486	3.79494	3.67171	2.32663
CASP1	1.62814	2.36119	1.18273	2.74662	2.11351	1.95829	2.04552	2.57415	1.86687	0.981545	1.21276	2.95036	2.81227	2.54832	3.66437	2.39847	2.00222	1.94129	1.94812	2.03901	2.03321	1.15648	1.13369	2.20603	2.51988	2.88796	1.29637
CD86	4.78534	3.55207	3.54958	6.49274	4.68479	4.19599	6.16868	4.49895	4.77953	2.78304	3.22765	4.5852	5.90589	6.16547	3.1897	3.90086	2.64978	5.64975	4.314	5.36129	4.0343	5.14864	3.48502	4.01316	4.52053	4.72903	3.41915
CXCL10	2.8643	4.52919	3.68796	5.78245	5.51477	4.58537	4.48313	4.8707	3.92272	6.70758	8.70975	5.45319	7.70629	5.47085	2.73368	4.20511	2.91736	2.58182	4.39564	4.63516	5.67986	4.65862	4.74218	6.07819	4.1108	4.87747	6.90452
DDX58	2.4595	1.78703	1.17462	3.51922	2.66474	2.26887	1.97374	1.82917	2.96761	2.54338	2.74299	3.02554	2.93993	3.35	3.20936	3.02159	3.30913	2.1354	2.76285	3.29827	3.54298	2.83918	2.91254	4.17264	3.97969	3.78477	3.50163
GBP1	0.147436	1.75373	-0.462083	1.14257	2.38259	0.779936	0.720598	2.17874	0.567269	2.14483	2.15802	2.62187	2.72776	2.68804	1.45943	1.97957	1.36731	1.42224	0.854465	1.48026	2.93919	2.26066	2.895	2.1766	1.7592	1.58311	2.08556
IFI16	1.82996	1.29156	1.1658	0.87215	1.74352	1.34449	1.06403	1.53258	1.82068	1.64381	2.04908	2.04916	1.79365	1.76503	2.36209	2.21442	1.77477	1.07693	1.33058	1.76947	2.49156	1.84641	1.99192	2.95059	2.52036	2.37723	1.62229
IFI6	2.46467	0.803266	1.0872	4.37944	1.89459	1.40311	3.3942	1.43526	1.65675	2.22677	2.42501	2.93612	3.94747	3.89341	2.72984	3.07579	2.68061	0.958127	1.77207	2.46782	3.20666	2.75502	2.49029	3.6638	3.75323	3.89724	2.02613
IFIH1	3.17397	3.04198	2.58206	3.58711	3.86475	3.37567	3.84879	3.94868	3.41736	3.64234	4.06681	3.69322	4.07211	4.42335	3.98577	3.5554	3.59972	2.51054	3.42879	2.79279	4.0109	3.2049	3.46781	5.19251	5.37665	5.09699	3.97967
IFIT1	4.23989	1.39717	1.6699	4.64488	3.60703	3.51102	4.25234	2.84362	3.47531	3.64254	6.81265	3.98928	5.48136	4.28968	4.29271	4.38743	4.38486	1.62592	2.48844	3.43115	4.57454	4.75784	3.83025	7.13808	6.99257	6.5533	6.51835
IFIT2	3.35329	0.075968	0.850966	2.22885	3.19013	2.83775	3.48559	3.02836	3.26869	3.20169	3.87682	2.7801	4.27635	4.66417	3.71853	4.33028	3.90755	1.67816	2.32684	2.58783	4.72797	4.40332	5.24817	5.59163	4.74527	5.23485	3.76384
IFIT3	2.46345	1.24798	1.26275	2.49597	2.53006	2.34274	3.50313	5.87707	2.48592	3.28074	4.82099	3.06391	4.96753	3.79918	3.57489	3.57094	3.67541	1.20942	3.04256	2.47829	5.13464	4.365	4.92767	5.47554	4.92283	5.41449	5.43569
IFITM1	-0.247127	0.316845	-0.828512	1.50896	1.10539	0.558692	1.14395	1.6293	0.712549	0.124285	1.01825	0.271558	0.959296	0.948835	1.17798	1.42156	1.1781	0.395412	0.818271	1.40265	1.19617	1.36922	0.8994	1.70468	1.66186	1.9714	0.876775
IFITM2	3.99901	5.10824	4.19062	5.15946	5.09527	4.82397	4.84534	5.36692	4.76243	3.47139	4.11646	4.22009	4.70012	4.64755	5.1798	5.19201	5.17255	4.78986	5.26169	4.82394	4.67335	4.73678	4.97366	5.08983	4.67786	4.48076	3.9861
IFITM3	3.00636	-0.166191	-0.202598	4.50768	1.71864	2.21106	3.90208	1.13071	2.5357	2.31983	2.91556	3.24385	4.16474	3.96764	3.78553	3.83729	3.91554	1.58965	1.43368	2.08018	3.42017	3.73264	3.56763	4.49003	4.35173	4.15119	2.87718
IRF1	1.05966	2.06702	0.524224	1.15931	2.10466	0.768873	0.664854	1.92723	1.20727	1.22444	1.52601	2.23167	2.16542	2.54694	2.14361	1.92253	1.82072	1.07305	1.14997	0.671455	2.58532	1.65422	2.33503	1.97299	1.16082	1.15754	0.990818
IRF7	5.40717	3.93263	9.93296	4.9117	4.79814	3.67601	5.372	4.2831	3.54699	5.20628	5.38456	4.57593	5.09618	6.80237	6.17762	5.88544	6.58601	3.98567	4.45485	3.92465	5.88978	5.47784	5.79762	5.93542	5.12638	5.44296	4.60082
IRF9	2.06622	1.10608	0.836577	2.00124	1.77817	1.07406	1.69021	1.21403	1.52142	2.06457	1.63012	2.24089	2.36347	2.19006	2.2692	2.22948	2.33505	0.975007	1.29411	1.68844	2.97286	2.54465	2.22907	2.80945	2.71652	2.46052	1.8963
ISG15	2.59591	0.36669	0.107939	3.54032	2.47482	2.53977	2.50807	1.71127	2.31134	6.31155	7.82827	3.3545	5.15741	3.98579	3.69304	3.91378	3.92234	0.691993	0.962135	1.96995	4.1244	4.25177	4.26193	6.01497	5.48828	5.47735	7.49532
ISG20	2.43159	3.17404	1.32154	3.11483	4.07035	2.36155	2.59487	4.03628	2.585	2.47947	2.45406	2.54728	3.35977	2.62027	3.37468	3.26632	3.22426	2.38462	2.84268	3.42005	3.39274	2.94994	3.29993	3.46356	3.39496	3.62283	2.61771
MX1	4.42388	2.39894	2.67902	4.68139	3.29674	2.96027	3.86573	4.59083	2.85358	4.22634	4.39015	3.57986	3.31669	3.10712	4.63393	4.47816	4.40517	1.26114	2.27995	2.34319	4.39507	4.00165	5.21032	5.55838	5.29865	5.06152	3.69247
MX2	4.17302	2.07445	2.35477	3.9466	3.18142	2.65184	3.31786	2.65281	2.69102	3.65825	4.11923	2.95183	3.61591	4.12451	4.35698	4.1617	4.0818	1.60712	2.35799	3.30269	3.74487	3.80743	3.74052	4.85058	5.10397	5.0213	4.03215
MYD88	3.56256	1.99349	2.17998	4.18781	3.51415	3.44598	3.07445	1.90815	3.45388	2.29544	2.47	2.99177	3.65991	3.73815	3.3169	3.43883	3.07475	2.51047	2.32139	3.35939	3.13559	3.39677	2.925	2.86932	3.68126	2.92709	2.37594
NMI	1.72975	1.72385	1.09859	1.86096	2.10652	1.94495	1.34622	2.49728	2.32019	1.40646	1.56201	2.20548	2.47277	2.14331	1.95767	2.04321	1.85037	1.49121	1.87811	2.15688	2.63288	2.03715	1.97347	2.76247	2.36708	3.71566	1.26429
OAS1	3.53675	2.39253	2.84801	4.75309	3.12183	2.56164	3.49764	2.18672	2.86294	3.8519	3.9946	3.95765	5.08034	4.42363	4.26028	3.97474	3.83587	1.73727	2.48875	3.10251	5.00968	3.83206	5.32741	4.92523	4.43912	4.79327	3.41253
OAS2	3.25593	2.62215	2.25726	4.56822	3.26889	1.99042	2.50385	2.94132	2.82138	3.66499	4.01168	3.69564	3.3146	4.60765	4.93047	4.46892	3.61539	1.64229	3.21637	3.57545	4.72454	4.21452	3.79762	4.97111	3.93791	4.11858	3.65526
PML	3.76948	3.58074	2.63229	3.58277	3.77356	3.13703	3.3349	3.80692	3.40742	4.45087	3.46354	4.45712	4.0817	4.55248	4.68166	4.57836	5.07469	2.98804	3.16863	3.20588	5.04809	4.34434	4.3611	5.21049	4.48018	4.17724	3.43605
SOCS1	4.27619	2.28801	1.78938	3.78422	3.31398	2.26112	3.41591	2.79255	2.57258	3.14451	3.52738	2.943	3.23128	3.57792	3.91464	4.35115	4.26593	3.58169	3.6717	3.05515	4.38088	4.32106	3.8466	4.14898	4.16105	3.6323	2.69956
STAT1	-1.17126	1.68928	-1.28349	0.473487	0.156962	-0.953532	-1.16588	0.220087	-0.838889	0.550662	0.657962	0.70399	1.17139	0.976959	-0.452567	-0.37743	-0.757709	-0.72753	-0.278304	-0.0354656	0.553341	0.503247	0.789827	0.242292	0.157733	-0.201088	0.563684
STAT2	3.54307	3.23609	2.12891	3.7416	3.17803	2.42036	2.88157	3.30651	2.68341	4.37269	3.70216	3.59685	3.43783	3.96764	3.34396	3.14827	3.15867	2.8038	3.62694	3.83377	4.14778	3.16559	5.57296	3.98632	3.67587	3.71227	3.00144
STAT3	1.89755	1.5196	1.32992	1.39986	1.71836	1.63709	1.35333	3.43546	1.67276	1.63611	1.85005	1.63261	1.46669	6.67566	5.44598	4.52436	4.39007	1.89689	2.41156	1.72762	2.3996	2.04976	3.49406	2.60997	2.15067	2.05284	1.77306
TAP1	1.43634	1.83616	0.955714	1.44704	2.0534	1.01429	0.818157	1.84415	1.13653	1.64863	1.73913	2.5757	1.98838	2.3591	2.2546	2.59425	1.9257	1.56301	2.07466	1.8192	3.73366	2.31577	2.7124	2.30878	2.65911	1.57777	1.33581
TNFSF10	2.31792	2.43409	2.17731	3.8599	3.83918	2.70613	3.1028	5.01537	2.88162	2.98938	2.97058	3.028	3.81012	3.90222	3.37409	3.83042	3.28499	2.14085	2.09211	3.39341	3.55843	3.71205	3.03104	3.76844	3.50625	3.78912	2.99487
