# Supplementary material for: Molecular glues that inhibit deubiquitylase activity and inflammatory signaling
Source: Nat Struct Mol Biol. 2025 Mar 17;32(9):1812–24. doi: 10.1038/s41594-025-01517-5 (PMC7617869; doi:10.1038/s41594-025-01517-5)
Supplement: Supplementary file 8 — Statistical source data. [file 41594_2025_1517_MOESM8_ESM.xlsx]

## Sheet: Ext. 1a
	Well H20
log [compound (μM)]	BRISC		TRYPSIN		USP2
2.30103	0.231593	0.181499	0.694088	0.546084	0.902564	0.71653
2	0.229585	0.210284	0.815951	0.666223	0.94	0.845628
1.69897	0.247211	0.225225	0.844395	0.833511	1.03667	0.907787
1.39794	0.29295	0.292683	0.930842	0.842302	1.05282	0.967213
1.09691	0.360107	0.36849	1.02816	0.985083	1.12615	1.02778
0.79588	0.432843	0.437267	1.0739	0.977624	1.17744	1.0526
0.49485	0.672468	0.711052	1.09593	1.09244	1.22026	1.1061
0.19382	0.739402	0.856954	1.03068	1.01572	1.26103	1.04964
-0.10721	0.979697	1.01516	1.29141	1.02184	1.10744	1.04986
-0.40824	1.03057	1.00242	1.00167	0.986414	1.19231	1.06512
-0.70927	1.01361	1.05713	0.955103	0.945658	1.19051	1.07354
-1.70996	1	1	1	1	1	1
	Well P12
log [compound (μM)]	BRISC		TRYPSIN		USP2
2	0.134843	0.166164	0.331781	0.320874	0.0697068	0.0548484
1.69897	0.227662	0.301724	0.340321	0.45354	0.115744	0.133997
1.39794	0.419625	0.427371	0.498965	0.51303	0.282085	0.315899
1.09691	0.547532	0.613793	0.673137	0.713872	0.457763	0.477667
0.79588	0.72195	0.680172	0.699275	0.704396	0.598914	0.595233
0.49485	0.825989	0.847198	0.843426	0.89234	0.736591	0.809535
0.19382	0.918401	0.916379	0.968426	0.98368	0.944625	0.907197
-0.10721	0.984088	0.995905	1.03468	0.97473	0.997394	0.986114
-0.40824	1.01448	0.995043	1.02588	0.92656	1.01455	0.999537
-0.70927	0.926357	1.00215	0.947205	0.947355	1.01933	1.07359
-1.0103	0.97246	0.946767	0.92236	0.9184	0.997828	1.0361
-2.0103	1	1	1	1	1	1

## Sheet: Ext. 1b
log[compound (μM)]	H20 -- normalised V0
	Mean	SEM
2.30103	0.160981	0.00974816
2	0.230102	0.0129887
1.69897	0.233244	0.0189685
1.39794	0.306403	0.0119914
1.09691	0.377319	0.0195682
0.79588	0.443746	0.0181816
0.494155	0.636146	0.0372695
0.193125	0.798923	0.0350272
-0.107905	0.914123	0.0412309
-0.408935	0.931777	0.0320535
-0.721246	0.951825	0.037334
-1.72125	1	0.0397309
log[compound (μM)]	AT7519 (Sellekchem) -- Normalised V0
	Mean	SEM
2.30103	0.973552	0.0322292
2	1.03568	0.0229471
1.69897	1.04618	0.0118304
1.47712	0.990344	0.0308564
1	1.01092	0.0183753
0.69897	1.00126	0.0216667
0	0.9555	0.0378086
-1	1.01175	0.0183249
-1.30103	0.939547	0.0110201
-4	1.00252	0.0550798
log[compound (μM)]	AT7519 (Synkinase) -- Normalised V0
	Mean	SEM
-3	1	0.0140038
0	0.93599	0.0340131
1	0.918419	0.0275933
1.30103	0.890179	0.0256165
1.69897	0.866646	0.00759333
2	0.842485	0.00759333

## Sheet: Ext. 1f
Compound name	DUB	USP1/UAF1		USP2		USP4		USP5		USP6		USP7		USP8		USP9X		USP10		USP11		USP12/UAF1/WDR20		USP14		USP15		USP16		USP17		USP19		USP20		USP21		USP24		USP25		USP27X		USP28		USP30		USP35
JMS-175-2	Activity (% control)	81	82	86	84	101	101	103	105	92	95	116	121	88	84	103	98	95	102	102	100	96	96	85	95	111	115	79	78	89	83	100	99	93	101	93	93	98	99	93	94	102	97	107	96	89	89	96	94
Screening concentration
5 μM
Activity (% control) = ((sample - mean no enzyme)/mean plus enzyme - mean no enzyme)*100
[truncated: 50 more columns]
