# Supplementary material for: Molecular glues that inhibit deubiquitylase activity and inflammatory signaling
Source: Nat Struct Mol Biol. 2025 Mar 17;32(9):1812–24. doi: 10.1038/s41594-025-01517-5 (PMC7617869; doi:10.1038/s41594-025-01517-5)
Supplement: Supplementary file 9 — Statistical source data. [file 41594_2025_1517_MOESM9_ESM.xlsx]

## Sheet: Ext. 2a
	Normalised velocity (V0)
[Inhibitor (μM)]	JMS-175-2		FX-171-C
100	0	0	0	0
63.0957	0	0	0	0
39.8107	0	0	0	0
25.1189	0	0	0	0
15.8489	0.00977444	0.0154679	0.0880551	0.0849835
10	0.0834586	0.0378964	0.0888208	0.0734323
6.30957	0.0932331	0.0711524	0.12098	0.189769
3.98107	0.129323	0.193349	0.221286	0.223597
2.51189	0.230075	0.198763	0.271057	0.236799
1.58489	0.224812	0.218871	0.242726	0.296205
1	0.383459	0.269142	0.287136	0.302805
0.630957	0.482707	0.45553	0.336907	0.369637
0.398107	0.509774	0.576179	0.424962	0.485974
0.316228	0.693985	0.579273	0.432619	0.471947
0.199526	0.64812	0.808198	0.572741	0.644389
0.125893	0.852632	0.95437	0.605666	0.74505
0.0794328	1.02556	1.08275	0.824655	0.890264
0.0501187	1.03609	1.10905	0.915008	1.00165
0.0316228	1.03008	1.10054	0.917305	1.06518
0.0199526	1.08045	1.09745	1.03982	1.06188
0.0125893	1.05865	1.01624	0.985452	1.09736
0.00794328	1.08722	1.12065	1.03982	1.12954
0.00501187	0.993233	1.02784	1.04211	1.10561
0.00316228	0.996241	1.15391	1.07044	1.18234
0.00199526	1.00977	0.996906	0.98928	1.07426
0.00125892	0.957895	1.03403	0.970904	1.08746
0.000794328	1	1	1	1

## Sheet: Ext. 2b
		Initial velocity (FU/min)
[di-Ub-TAMRA (nM)]	[JMS-175-2 (μM)]	50 μM			12.5 μM			3.12 μM			781 nM			195 nM			48 nM			0 nM
31.2		31.39	49.47	41.04	62.2	65.87	55.25	77.42	88.2	80.48	114	123.2	122.2	137.4	132.5	144.8	124.7	137.4	146.6	137.8	176.5	143.2
62.5		43.48	66.23	64.63	80.26	123.7	100.7	117.4	160.5	160.2	172.4	226.1	228.4	205.5	232	265.7	222.1	242.3	243.8	235.9	275.7	311.3
125		67.12	88.75	84.05	183.3	175.6	208.5	277.7	256.8	310.9	402.8	468.4	474	474.4	538.4	481.2	476.9	540.8	503.9	493.6	586.2	532.5
250		119.1	114.6	160	283.5	316	354.2	456.6	483.6	573.6	740.9	834.7	869	866.4	900.9	960.9	886	905.7	906.9	1069	984.5	925.2
500		187.5	427.2	246.3	579	1146	683.3	881.4	1578	1143	1362	2989	1732	1677	3345	1765	1705	3322	1624	1658	3479	1856
1000		371.3	640.2	667.9	1009	1193	1032	1418	1905	1731	2371	2828	2787	3093	3236	3210	3019	3362	3486	3184	4018	3437
[di-Ub-TAMRA (nM)]	[FX-171-C (μM)]	50 μM			12.5 μM			3.12 μM			781 nM			195 nM			48 nM			0 nM
31.2		14.21	35.58	38.22	38.22	44.65	65.69	46.27	64.26	58.53	76.24	88.16	98.75	104.4	118.9	118.7	121.5	126.3	146.6	131.2	130.2	136.8
62.5		28.22	40.49	46.74	34.93	52.19	58.9	76.58	69.67	70.11	126.7	95.78	99.98	166.2	105.9	106.4	182.7	137.5	123.2	211.1	145.7	132.4
125		36.3	46.67	63.46	92.02	100.3	111.4	175.1	170.4	173.8	304.6	276.4	303.4	414.6	331.3	418.4	467.2	386.6	434.5	518	429.9	490.1
250		67.25	84.89	62.1	178.9	174	179.5	322.6	305.6	309.4	548.6	487.2	518.3	732.8	688	641.2	794.1	722.2	770.5	902.4	758.6	800
500		109.3	143.3	196.9	332.6	297.9	255.2	642.2	551.1	624.9	1085	985.1	1129	1442	1370	1434	1729	1553	1273	1822	1734	1625
1000		213.3	360.7	415.9	493.9	641.6	679	979	990.8	1134	1629	1647	1858	2231	2296	2566	2734	2460	2836	2993	2747	2929
