# Supplementary material for: Molecular glues that inhibit deubiquitylase activity and inflammatory signaling
Source: Nat Struct Mol Biol. 2025 Mar 17;32(9):1812–24. doi: 10.1038/s41594-025-01517-5 (PMC7617869; doi:10.1038/s41594-025-01517-5)
Supplement: Supplementary file 11 — Statistical source data. [file 41594_2025_1517_MOESM11_ESM.xlsx]

## Sheet: Ext. 3c
	Dimer fraction
[Inhibitor (μM)]	JMS-175-2			FX-171-C
10000	0.35	0.32	0.21	0.31	0.43	0.4
5000	0.32	0.27	0.22	0.24	0.56	0.3
2500	0.41	0.08	0.22	0.36	0.38	0.35
1250	0.29	0.08	0	0.29	0.39	0.17
625	0.14	0.06	0.2	0.06	0.22	0.14
312.5	0.06	0	0.08	0.08	0.13	0.17
156	0.13	0.08	0.06	0.06	0.14	0.03
80	0	0.06	0.05	0.03	0.18	0
40	0.04	0.07	0	0	0.17	0.11
20	0	0.18	0	0	0.07	0.06
0	0.05	0	0.03	0	0.12	0.07
