# Supplementary material for: Molecular glues that inhibit deubiquitylase activity and inflammatory signaling
Source: Nat Struct Mol Biol. 2025 Mar 17;32(9):1812–24. doi: 10.1038/s41594-025-01517-5 (PMC7617869; doi:10.1038/s41594-025-01517-5)
Supplement: Supplementary file 12 — Statistical source data. [file 41594_2025_1517_MOESM12_ESM.xlsx]

## Sheet: Ext. 6b
	Normalised V0
[Inhibitor (μM)]	FX-25-1			FX-25-2			JMS-175-2
	Mean	Error +	Error -	Mean	Error +	Error -	Mean	Error +	Error -
196	0.129802	0.0364032	0.0364032	0.284057	0.0231541	0.0231541
65.3333	0.174409	0.0476229	0.0476229	0.343711	0.0578931	0.0578931
21.7778	0.320837	0.0214561	0.0214561	0.648428	0.0753774	0.0753774
7.25926	0.449606	0.0409128	0.0409128	1.00189	0.0508491	0.0508491
2.41975	0.697093	0.0487639	0.0487639	1.0044	0.0788365	0.0788365
0.806584	0.834556	0.1	0.1	1.10943	0.0331132	0.0331132
0.268861	0.888889	0.093317	0.093317	1.08176	0.0226415	0.0226415
0.0268861	1	0.0164059	0.0164059	1	0.0218805	0.0218805
199.5							0.00478384	0.0132576	0.0132576
100							0.0499898	0.00849401	0.00849401
48.9							0.149178	0.00767404	0.00767404
24.54							0.168378	0.0142602	0.0142602
12.3							0.201441	0.0085346	0.0085346
6.25							0.298559	0.0161782	0.0161782
3.12							0.384006	0.0106068	0.0106069
1.562							0.538462	0.0128232	0.0128232
0.7812							0.741425	0.0197727	0.0197727
0.0781							0.999188	0.0163405	0.0163405
0.01							1	0.0231784	0.0231784

## Sheet: Ext. 6d
	Normalised V0
[FX-171-C (μM)]	HsBRISC			HsBRISC∆Loop			MmBRISC			DrBRISC∆N∆C			CfBRISC∆N∆C
199.922	0.0311856	0.148618	0.123155	0.0474499	-0.0790788	-0.02609	0.0753169	0.0224259	-0.0196809	0.312997	0.285313	0.304338	1.04794	0.966709	0.935678
125.99	0.162229	0.208206	0.207701	0.0950334	-0.00828524	-0.0248482	0.119867	0.0863032	0.0743528	0.473853	0.365118	0.426214	0.806432	1.00832	0.933105
79.7601	0.22273	0.216353	0.143877	0.182474	0.126637	0.142354	0.225856	0.141772	0.132992	0.667125	0.506557	0.396275	0.947816	0.980154	1.29417
50.147	0.0569106	0.139471	0.256684	0.243457	0.222309	0.12321	0.243663	0.132198	0.183745	0.69526	0.627763	0.713814	0.882282	1.09987	0.908233
31.4999	0.188686	0.242059	0.213128	0.454346	0.380133	0.398048	0.340304	0.25925	0.259843	0.751988	0.781753	0.773927	0.919903	1.137	0.915094
19.96	0.187636	0.174	0.161016	0.506686	0.504994	0.411226	0.431242	0.364566	0.412402	0.650459	0.898464	0.871051	1.04794	1.12868	1.03945
12.7839	0.559621	0.311176	0.249171	0.651385	0.475472	0.630152	0.577313	0.529131	0.527092	0.93578	1.02435	0.883074	1.03034	1.04481	0.790909
7.99364	0.49187	0.233588	0.296257	0.69723	0.709212	0.665944	0.682193	0.646337	0.619506	0.945413	0.912701	0.951674	0.932039	1.06402	1.2693
5.19739	0.615176	0.318824	0.311765	0.889685	0.713097	0.7641	0.871039	0.836797	0.80885	0.644801	0.995317	0.847006	0.96966	1.08451	0.628216
3.159	0.402778	0.297059	0.328877	0.820439	0.956715	0.883406	0.924905	0.917547	1.02258	1.04159	0.999813	0.859264	0.941748	1.13316	0.936535
1.9996	0.738144	0.419706	0.412567	0.933142	0.896226	0.925163	0.976236	0.924361	0.882902	0.918196	0.995129	0.821311	0.913228	0.912292	0.839966
1.25984	0.77439	0.596471	0.517914	0.861987	0.956715	0.793384	0.897972	1.00579	0.922637	0.986239	1.09254	0.945073	0.921117	1.12228	1.01458
0.799937	0.820122	0.767059	0.722193	0.983763	0.981687	0.814534	0.980355	1.00034	0.919627	1.00902	0.933308	0.89769	0.848301	0.918694	0.844768
0.499975	0.833672	0.854118	0.839037	0.990449	0.930633	1.01464	0.948986	0.971039	0.965683	0.971407	1.05208	0.950731	0.893204	0.970551	1.16038
0.31999	0.878049	1.045	0.83984	1.22397	0.947836	0.89859	0.994297	1.01601	0.948224	0.973089	1.16579	0.882131	0.885316	0.932138	0.79211
0.199996	0.910908	1.1	0.97139	0.840974	1.01665	0.935466	1.05703	1.08211	0.958158	1.0445	1.02304	0.996228	0.93932	1.02945	0.809005
0.119998	0.899051	1.29735	1.1131	1.01767	0.95616	0.827549	1.06622	1.01329	0.962372	0.966667	1.1184	0.976898	0.912015	0.954545	0.690223
0.0799994	0.932927	1.21529	0.983957	0.93553	0.938957	0.781453	1.01965	1.00784	1.01686	1.25734	1.07175	1.01391	0.959951	1.02113	0.831732
0.0599997	1.01931	1.17853	1.00668	1.01576	0.946726	0.873644	1.06115	0.975128	0.899157	1.00015	1.04234	0.950967	0.959951	0.954545	0.843225
0.0399999	0.832656	1.21235	1.03209	0.904489	0.921754	0.932213	0.893853	0.913799	0.846177	0.972018	1.08636	0.993871	0.837379	1.08515	0.921955
0.02	0.816396	1.35882	1.02727	1.03295	0.866815	0.918655	1.01267	1.01976	0.904877	0.907339	0.951293	0.91537	0.882282	0.939821	0.912521
0.013	0.966125	1.25853	1.02834	0.875836	0.894007	0.922451	0.892269	0.932879	0.826911	0.983028	1.04534	1.00731	0.896238	0.960307	0.945111
0.013	1.10637	0.950882	0.887433	0.959408	0.882353	0.864967	1.04753	1.03441	0.90879	1.07554	0.904646	1	1.00971	0.90653	0.961407
0	1	1	1	1	1	1	1	1	1	1	1	1	1	1	1

## Sheet: Ext. 6g
	Dimer fraction
[FX-171-C (μM)]	HsBRISC			HsBRISC∆Loop
10000	0.31	0.43	0.4	0.23	0.22	0.14
5000	0.24	0.56	0.3	0.16	0.15	0.14
2500	0.36	0.38	0.35	0.11	0.07	0.11
1250	0.29	0.39	0.17	0.04	0.11	0.07
625	0.06	0.22	0.14	0.06	0	0
312.5	0.08	0.13	0.17	0	0	0
156	0.06	0.14	0.03	0	0	0
80	0.03	0.18	0	0	0	0
40	0	0.17	0.11	0	0	0
20	0	0.07	0.06	0	0	0
0	0	0.12	0.07	0	0	0
