# Supplementary material for: Molecular glues that inhibit deubiquitylase activity and inflammatory signaling
Source: Nat Struct Mol Biol. 2025 Mar 17;32(9):1812–24. doi: 10.1038/s41594-025-01517-5 (PMC7617869; doi:10.1038/s41594-025-01517-5)
Supplement: Supplementary file 14 — Statistical source data. [file 41594_2025_1517_MOESM14_ESM.xlsx]

## Sheet: Ext. Fig 7b
	Initial velocity (nM/min)
[BRISC (nM)]	WT			BRCC36 T128P			BRCC36 W130A			BRCC36 I158K			BRCC36 R167A			BRCC36 L169R			BRCC36 L169A			BRCC36 L169W
40	1067	1241	1530	263.7	269.7	264.3	2187	2281	2915	47.15	50.97	55.02	1722	1627	1721	1334	1553	2228	2138	1751	2340	2546	2258	2109
20	604.3	1115	999.5	159.1	169.2	159.8	1697	1296	1628	14.82	34.38	37.4	1217	1139	1777	1361	1825	2085	1694	1481	1695	1636	1548	1897
10	433.6	509.8	492.5	82.82	98.95	88.22	990.4	1264	912.6	8.897	10.58	8.163	1014	873.8	815.6	1200	1199	1247	1280	970.6	1236	1165	1126	1060
5	252	295.7	277.5	38.19	33.52	40.74	758.2	623.5	637.1	-4.444	12.8	-2.541	686.1	611.4	580.8	1004	983.6	839.4	853.5	701.6	712.8	770.2	582.2	559.7
2.5	128.4	75.45	166.1	14.18	0.6624	5.379	362.6	396.3	295.1	2.54	-8.075	-14.17	352.1	344.4	294.8	542.3	578.1	574.4	451.7	387	393.9	416.1	318.3	343.9
1.25	73.8	48.72	88.59	1.329	0.02481	3.544	224.1	207.7	187.1	-15.36	-7.072	-19.08	216.5	179.9	166.9	353.4	361.2	317	289.4	219.1	223.5	90.15	197.4	184.6
0	-7.273	-24.29	-17.2	-9.221	-16.45	-22.89	-33.06	-15.81	-11.62	-13.74	-7.81	-23.1	-9.408	-8.198	-6.341	-8.181	-11.47	-15.76	-7.541	-11.67	-14.84	-9.765	-17.65	-7.886
[BRISC (nM)]	WT			Abraxas2 I133W			Abraxas2 T135K			Abraxas2 T140A
40	1209	972	783.8	1065	1029	1206	1203	1279	1326	1537	1339	1258
20	603	680.7	659.2	818.3	946	929.3	686.7	1022	941.3	674.3	1202	621.6
10	417.8	551	633.7	611.3	559.3	458.9	454	578.3	613.4	296.1	685.7	316.3
5	240.5	325.2	323.9	410.1	361	363.2	318.6	442.4	376.1	246.2	364.1	223.9
2.5	161.2	163.8	183.8	288.2	202.8	186.8	209.5	273.7	270.5	148.1	245.8	106.9
1.25	70.74	82.11	125.4	174.7	143.7	120.5	124.1	142.6	155	78.12	127.6	57.68
0	-10.2	-13.22	-12.98	-5.856	-6.711	-12.73	-7.474	-5.177	-4.342	-13.82	-16.98	-7.851
[BRISC (nM)]	WT			BRCC45 R137A			BRCC45 F140A			BRCC45 R137A+F140A			BRCC45 C245A			BRCC45 D248R
40	1356	1562	977.5	1405	1817	1548	1051	1269	1598	1530	2146	1744	1405	2395	1425	1856	2089	2388
20	945.1	1152	923.4	1158	1199	1166	1437	1115	1349	1273	1359	1467	1453	1699	1719	1287	1364	1493
10	718.1	784	922.1	832.4	888	968.1	1272	947.8	1075	920.6	900.3	1137	941	1085	1098	880.5	801.2	1059
5	469.4	486.3	513.2	570.3	610.5	645.7	787.2	618.6	783.7	549.5	600.5	654.2	647.1	643.1	709.9	519.6	459.7	553.1
2.5	251.3	301.2	325.9	356.6	343.5	363.5	448.4	354	419.4	341.7	324.3	401	371.4	372.9	415.6	306.1	289.6	271
1.25	150.3	198.8	181.3	218.4	228.6	257.8	301.4	237.9	277.6	214.8	267.8	245.3	208.1	225.6	255.3	174.1	174.1	137.4
0	1.048	17.94	-25.32	7.721	1.409	-10.94	28.29	-7.094	-14.22	26.83	-10.97	-9.509	13.87	-9.667	-15.43	7.473	-20.61	-15.82

## Sheet: Ext. Fig 7g
	Ratio 670 nm/650 nm
[SHMT2 (μM)]	DMSO			FX-171-C			JMS-175-2			AP-5-144
0.00140381	1.077	1.092	1.078	2.449	2.495	2.459	2.659	2.412	2.277	1.077	1.081	1.064
0.00280762	1.079	1.085	1.079	2.491	2.532	2.454	2.619	2.245	2.35	1.075	1.068	1.082
0.00561523	1.07	1.083	1.069	2.504	2.513	2.454	2.44	2.396	2.319	1.073	1.081	1.075
0.0112305	1.061		1.06	2.482	2.492	2.451	2.707	2.375	2.336	1.064	1.071	1.065
0.0224609	1.045	1.064	1.007	2.498	2.493	2.411	2.565	2.126	2.251	1.049	1.052	1.052
0.0449219	1.003	1.047	0.979	2.496	2.469	2.284	2.618	2.397	2.12	1.026	1.035	1.037
0.0898438	1.017	1.021	0.993		2.446	2.259	2.447	2.127	1.942	1.012	1.013	1.006
0.179688	0.983	0.99	0.928	2.408	2.41	2.334	2.261	2.04	1.938	0.993	0.976	0.943
0.359375	0.939	0.961	0.927	2.337	2.309	2.189	2.098	1.817	1.758	0.948	0.935	0.925
0.71875	0.899	0.906	0.875	2.064	2.238	2.171	1.87	1.641	1.622	0.903	0.887	0.836
1.4375	0.862	0.867	0.846	2.065	2.102	2.054	1.622	1.37	1.434	0.863	0.84	0.841
2.875	0.827	0.825	0.807	1.923	1.94	1.868	1.389	1.223	1.141	0.823	0.805	0.806
5.75	0.795	0.797	0.785	1.592	1.787	1.702	1.224	1.089	1.031	0.792	0.756	0.785
11.5	0.779	0.779	0.775	1.339	1.396	1.465	1.018	0.983	0.952	0.776	0.777	0.775
23	0.772	0.78	0.776	1.066	1.124	1.194	0.964	0.939	0.877	0.77	0.773	0.777
46	0.773	0.776	0.782	0.973	0.976	0.948	0.899	0.867	0.877	0.768	0.78	0.777
