# Supplementary material for: Molecular glues that inhibit deubiquitylase activity and inflammatory signaling
Source: Nat Struct Mol Biol. 2025 Mar 17;32(9):1812–24. doi: 10.1038/s41594-025-01517-5 (PMC7617869; doi:10.1038/s41594-025-01517-5)
Supplement: Supplementary file 16 — Statistical source data. [file 41594_2025_1517_MOESM16_ESM.xlsx]

## Sheet: Ext. 8b
	Normalised V0
[Inhibitor (μM)]	FX-171-C			JMS-175-2			AP-5-144		AP-5-145		FX-171-A
199.922	0.0311856	0.148618	0.123155	-0.0307237	0.0101812	-0.0352058	0.860572	0.929317	0.967938	0.825615	0.105726	0.170213
125.99	0.162229	0.208206	0.207701	0.111054	0.181609	0.0271914	0.91936	0.970044	0.90638	0.898915	0.163351	0.177745
79.7601	0.22273	0.216353	0.143877	0.216382	0.135603	0.172553	0.775315	1.25682	0.978198	0.895475	0.207194	0.188504
50.147	0.0569106	0.139471	0.256684	0.262147	0.137661	0.173312	0.907972	1.01616	0.922411	0.913469	0.244265	0.192528
31.4999	0.188686	0.242059	0.213128	0.618688	0.130277	0.153256	0.874731	1.16829	1.01892	0.903149	0.313636	0.2632
19.96	0.187636	0.174	0.161016	0.32839	0.516607	0.32493	0.931056	1.16493	0.972427	1.01773	0.340796	0.329348
12.7839	0.559621	0.311176	0.249171	0.413519	0.179797	0.247743	0.971991	1.14339	1.03879	1.01694	0.431272	0.387926
7.99364	0.49187	0.233588	0.296257	0.647316	0.218391	0.421494	0.911973	1.16123	1.08336	0.9828	0.494953	0.44989
5.19739	0.615176	0.318824	0.311765	0.282982	0.275048	0.346464	0.779624	1.21912	0.934274	1.07542	0.59387	0.601116
3.159	0.402778	0.297059	0.328877	0.662425	0.306066	0.559728	0.887042	1.05486	0.931388	0.879598	0.733346	0.667464
1.9996	0.738144	0.419706	0.412567	0.656461	0.451825	0.626848	0.770083	1.13699	1.0497	0.880392	0.822903	0.883244
1.25984	0.77439	0.596471	0.517914	1.13917	0.47104	0.806632	0.963681	1.03198	1.05098	0.876952	0.867315	0.838613
0.799936	0.820122	0.767059	0.722193	0.929622	0.601702	0.851778	0.853186	1.09828	1.10709	0.522625	0.887686	0.930663
0.499975	0.833672	0.854118	0.839037	0.593638	0.702169	0.975629	0.93875	1.14372	1.05547	0.920614	0.858873	0.958956
0.31999	0.878049	1.045	0.83984	0.989264	0.578918	1.04035	0.968298	1.08785	1.02373	1.04181	0.907506	1.0257
0.199996	0.910908	1.1	0.97139	1.25288	0.770793	1.10148	0.966143	1.11478	0.933312	0.924319	1.05634	0.834429
0.119998	0.899051	1.29735	1.1131	1.01272	0.917925	1.05354	0.855956	0.748906	1.06444	0.962689	1.09341	0.998008
0.0799994	0.932927	1.21529	0.983957	0.909742	0.90118	0.962845	1.0394	1.17334	1.05386	0.949193	0.832446	0.893206
0.0599997	1.01931	1.17853	1.00668	0.838966	0.681856	0.943268	0.916898	1.22989	1.11254	0.987298	0.701597	0.931859
0.0399999	0.832656	1.21235	1.03209	1.29901	0.789185	1.02996	1.04801	1.35779	0.94293	0.899709	0.838502	0.928472
0.02	0.816396	1.35882	1.02727	0.877137	0.819654	1.00439	0.882425	1.10535	1.0109	0.992326	1.06185	1.04084
0.013	0.966125	1.25853	1.02834	0.95825	0.738402	1.04634	0.957833	1.10165	1.14299	0.915851	0.862911	0.943614
0.013	1.10637	0.950882	0.887433	0.966998	0.859456	0.840192	0.795937	1.07203	0.938762	0.905795	0.990273	1.24587
0	1	1	1	1	1	1	1	1	1	1	1	1

## Sheet: Ext. 8c
No IFN	IFN	IFN + AP-5-145	IFN + JMS-175-2	IFN + FX-171-C	IFN + FX-171-A	IFN + Tofacitinib*
98.72	98.51	98.52	98.05	97.99	98.6	98.18

## Sheet: Ext. 8d
No PolyI:C	PolyI:C	PolyI:C + AP-5-145	PolyI:C + JMS-175-2	PolyI:C + FX-171-C	PolyI:C + Tofacitinib*
222	390	502.333	486.333	374	199.667
268.667	356.333	324.667	543	491	316.333
249.333	321.667	347.333	491	321	317.333

## Sheet: Ext. 8e
No ODN 2216	ODN 2216	ODN 2216 + AP-5-145	ODN 2216 + JMS-175-2	ODN 2216 + FX-171-C	ODN 2216 + Tofacitinib*
222	221.333	228.667	189.667	149.667	198.333
268.667	397.667	315.667	410	263.333	276
249.333	324.333	335.333	327.333	287.667	283.333

## Sheet: Ext. 8f
No LPS	LPS	LPS + AP-5-145	LPS + JMS-175-2	LPS + FX-171-C	LPS + FX-171-A	LPS + Tofacitinib*
0.058	1.23567	1.142	1.15567	1.13333	1.165	1.23167
0.057	1.185	1.08033	1.10267	1.07067	1.112	1.18067
0.0546667	1.34867	1.10733	1.152	1.16133	1.13133	1.209

## Sheet: Ext. 8k
	sgROSA IFNα				BRCC45 KO+ BRCC45 WT IFNα				BRCC45 KO+ BRCC45 R137A IFNα
ISG15	14.6863	16.085	14.2692		30.1978	31.3595	28.872		37.7832	22.6845	20.9271
IFIT1	38.5812	35.8742	32.0606		75.0066	72.0057	66.2443		125.205	63.5189	49.5505
IFIT2	111.05	37.0718	32.864		246.493	165.222	122.186		234.918	128.562	75.7382
IFITM1	2.22609	4.25453	2.38898		2.60154	5.01212	4.86206		4.01132	3.64372	3.62239
CXCL10	13.7424	12.7975	6.55675		3.48037	17.0565	5.9294		5.05524	5.91949	3.5915

## Sheet: Ext. 8l
	Non-IFN			IFN 45 minutes			IFN 90 minutes
sgROSA	97.3074	99.7929	101.036	54.0596	54.5568	53.6868	56.5451	55.9238	56.6694
BRCC45 KO	100	100		73.5294	73.5294		85.2941	85.2941	91.1765
BRCC45 KO + BRCC45 WT	101.036	101.036	99.7929	53.0387	52.8169	52.5684	56.0481	54.681	28.1768
BRCC45 KO + BRCC45 R137A	100	99.2818	100.111	54.1706	53.8863	53.0332	57.8673	58.2939	48.5714

## Sheet: Ext. 8m
No IFN	IFN	IFN + AP-5-145	IFN + JMS-175-2	IFN + FX-171-C	IFN + FX-171-A
97.554	53.6486	50.5911	40.6849	42.0302	50.584
101.223	54.2601	49.9799	39.7065	41.4187	52.1546
101.223	53.0371	55.4831	39.3396	41.1741	50.584

## Sheet: Ext. 8p
Biological replicate 1			Blot		Background substracted	Fold Change
		Mean	IntDen	RawIntDen
DMSO	1	120.482	909641	909641	62.562	1
AP-5-145	2	130.366	984263	984263	72.446	1.15799
FX-171-C	3	153.776	1161009	1161009	95.856	1.53218
JMS-175-2	4	160.529	1211992	1211992	102.609	1.64012
FX-171-A	5	122.155	922270	922270	64.235	1.02674
background	6	57.92	437294	437294	0	0
Biological replicate 2			Blot		Background substracted	Fold Change
		Mean	IntDen	RawIntDen
DMSO	1	118.053	832273	832273	40.452	1
AP-5-145	2	126.343	890715	890715	48.742	1.20493
FX-171-C	3	129.75	914735	914735	52.149	1.28916
JMS-175-2	4	140.9	993345	993345	63.299	1.56479
FX-171-A	5	113.378	799312	799312	35.777	0.884431
background	6	77.601	547088	547088	0	0
Biological replicate 3			Blot		Background substracted	Fold Change
		Mean	IntDen	RawIntDen
DMSO	1	87.504	537627	537627	30.436	1
AP-5-145	2	100.076	614865	614865	43.008	1.41306
FX-171-C	3	106.409	653778	653778	49.341	1.62114
JMS-175-2	4	114.675	704566	704566	57.607	1.89273
FX-171-A	5	95.594	587332	587332	38.526	1.2658
background	6	57.068	350625	350625	0	0
DMSO	AP-5-145	FX-171-C	JMS-175-2	FX-171-A
1	1.15799	1.53218	1.64012	1.02674
1	1.20493	1.28916	1.56479	0.884431
1	1.41306	1.62114	1.89273	1.2658
