# Supplementary material for: Molecular glues that inhibit deubiquitylase activity and inflammatory signaling
Source: Nat Struct Mol Biol. 2025 Mar 17;32(9):1812–24. doi: 10.1038/s41594-025-01517-5 (PMC7617869; doi:10.1038/s41594-025-01517-5)
Supplement: Supplementary file 17 — Statistical source data. [file 41594_2025_1517_MOESM17_ESM.xlsx]

## Sheet: Ext. 9a
Gene	Fold change	p-value
ADAR	3.4606	0.082546
BAG3	1.1581	0.53341
BST2	3.8756	0.086083
CASP1	2.3201	0.002737
CCL2	9.948	0.069698
CCL5	0.7103	0.651863
CD80	8.4911	0.206109
CD86	1.4167	0.443952
CDKN1B	0.4863	0.325841
CXCL10	52.9003	0.006123
DDX58	8.7809	0.015709
GBP1	6.1514	0.001624
HLA-A	1.051	0.711966
HLA-E	0.8026	0.550604
HLA-G	0.5999	0.66472
IFI16	3.8944	0.004725
IFI27	81.8053	0.016141
IFI30	1.2567	0.564367
IFI6	31.4204	0.040175
IFIH1	13.6581	0.012321
IFIT1	139.184	0.007278
IFIT2	31.7625	0.062893
IFIT3	58.5378	0.006146
IFITM1	12.7875	0.013679
IFITM2	1.8575	0.654622
IFITM3	21.2945	0.001443
IFNAR1	0.7263	0.648015
IFNAR2	0.8907	0.639514
IL10	0.5185	0.146275
IL15	1.9405	0.124515
IL6	0.3514	0.319755
IRF1	1.6087	0.316106
IRF2	2.269	0.105664
IRF3	0.6472	0.39875
IRF5	1.3715	0.356026
IRF7	3.5463	0.061822
IRF9	1.5454	0.518916
ISG15	59.8255	0.054825
ISG20	6.6899	0.014111
JAK1	0.6685	0.439218
JAK2	5.1079	0.034825
MAL	0.375	0.228663
MNDA	0.9425	0.583554
MX1	47.8172	0.003509
MX2	13.8014	0.050053
MYD88	1.6483	0.795036
NMI	4.2284	0.08624
OAS1	25.846	0.005601
OAS2	10.9558	0.002113
PML	4.0869	0.023241
PRKCZ	0.4076	0.310862
SH2D1A	0.7242	0.545563
SOCS1	4.3225	0.031121
STAT1	3.6337	0.033068
STAT2	5.1421	0.008363
STAT3	1.6205	0.125133
TAP1	2.7058	0.098127
TICAM1	0.7792	0.57805
TIMP1	0.4456	0.343397
TLR3	2.069	0.187496
TLR7	2.6127	0.198777
TLR8	1.4618	0.923853
TMEM173	0.1931	0.168415
TNFSF10	10.2468	0.035528
TRAF3	0.547	0.351938
TYK2	0.2321	0.308871
VEGFA	0.7313	0.440574

## Sheet: Ext. 9b
Gene	Fold change	p-value
ADAR	0.7705	0.243624
BAG3	0.4376	0.081468
BST2	1.0288	0.997102
CASP1	0.9083	0.636178
CCL2	0.5668	0.372816
CCL5	0.8775	0.663918
CD80	0.5001	0.21888
CD86	0.9693	0.759926
CDKN1B	1.1636	0.598507
CXCL10	0.7025	0.377217
DDX58	1.0672	0.776458
GBP1	0.9103	0.469518
HLA-A	1.2295	0.470211
HLA-E	0.9866	0.996932
HLA-G	2.3734	0.231002
IFI16	0.9554	0.651227
IFI27	0.789	0.193996
IFI30	1.0214	0.799581
IFI6	1.4497	0.460572
IFIH1	0.9584	0.919232
IFIT1	0.946	0.754657
IFIT2	0.8824	0.744165
IFIT3	0.9632	0.86439
IFITM1	0.7756	0.477966
IFITM2	0.9522	0.922614
IFITM3	1.103	0.577067
IFNAR1	0.9938	0.935492
IFNAR2	0.6617	0.305461
IL10	1.1871	0.520981
IL15	1.2605	0.531364
IL6	0.8942	0.90688
IRF1	1.2144	0.44055
IRF2	1.2281	0.546661
IRF3	0.9374	0.796942
IRF5	1.0317	0.849978
IRF7	1.3624	0.508935
IRF9	0.9685	0.922338
ISG15	1.2338	0.69655
ISG20	0.8991	0.835847
JAK1	1.2523	0.701517
JAK2	0.8394	0.84035
MAL	0.9493	0.966795
MNDA	1.046	0.763524
MX1	0.9625	0.963748
MX2	1.1082	0.838503
MYD88	0.934	0.911478
NMI	0.8709	0.536476
OAS1	1.1982	0.420732
OAS2	0.9088	0.708786
PML	0.8609	0.431146
PRKCZ	0.7705	0.354869
SH2D1A	0.9829	0.864728
SOCS1	1.383	0.328104
STAT1	0.9632	0.676597
STAT2	0.8536	0.588876
STAT3	0.8499	0.522042
TAP1	0.902	0.788432
TICAM1	1.4343	0.362998
TIMP1	1.1461	0.629337
TLR3	0.7542	0.588124
TLR7	0.6783	0.494676
TLR8	0.6775	0.502043
TMEM173	1.3251	0.440628
TNFSF10	0.9738	0.981598
TRAF3	0.9234	0.721774
TYK2	0.7969	0.807111
VEGFA	1.1755	0.661734

## Sheet: Ext. 9c
gene	JMS-175-2_HC1	JMS-175-2_HC2	JMS-175-2_HC3	AP-5-145_HC1	AP-5-145_HC2	AP-5-145_HC3	FX-171-C_HC1	FX-171-C_HC2	FX-171-C_HC3
ADAR	-1.48859	-0.333821	-0.00820003	-0.0817752	-0.144693	0.202303	-0.723507	0.0245784	0.532294
BST2	-0.0859418	-1.59725	-2.57711	0.149921	0.52435	-1.14495	0.414058	0.540797	-0.974751
CASP1	-1.29427	-1.02955	-2.74537	-0.124936	0.328859	-0.274153	-0.203763	1.08436	-0.256092
CD86	-0.642611	-1.63948	-2.55662	0.00298014	-0.183359	0.159994	0.59899	-0.822089	-0.0653567
CXCL10	-6.18676	-1.53781	-3.49508	0.301289	-1.14452	0.395517	1.36102	0.951079	2.01729
DDX58	-1.85135	-0.821199	-2.71012	0.522104	-0.0159601	-0.798483	-0.719844	-0.232246	-0.632195
GBP1	0.0972077	-0.449458	-1.93961	-0.113378	0.295759	-0.237781	0.761813	0.196714	-0.220522
IFI16	-0.17505	0.866334	0.334139	-0.0976055	0.33036	-0.307412	-0.21515	0.330475	0.381888
IFI6	-2.956	-0.543205	-2.68944	-0.525809	0.634156	-0.40851	-1.00473	1.62642	-0.0749515
IFIH1	-3.26061	-0.704101	-0.90859	0.510419	-0.427912	-0.264999	-1.14279	-0.381838	0.137858
IFIT1	-1.07067	0.878525	-0.672208	0.0877928	0.144502	-0.265505	-1.08341	-0.190549	-0.789142
IFIT2	-1.43652	0.0294821	0.253506	0.571431	-0.202648	-0.63252	-0.328677	-0.625617	-0.852249
IFIT3	-4.32376	0.103843	0.0514342	0.183553	-0.229235	0.0161194	-0.779214	-0.368103	0.0790572
IFITM1	-2.90571	-0.21954	0.428212	-0.125962	-0.589546	0.504931	-0.250196	-1.33278	0.0122874
IFITM2	1.3001	-1.14667	0.156984	0.391376	-0.342359	-0.152636	0.0163778	-1.28715	-0.347657
IFITM3	0.882764	-0.738148	-1.00666	0.448111	-0.0216308	-0.620093	0.145125	-0.0131718	0.398374
IRF1	-0.274214	1.56951	0.582739	0.173892	0.369973	-0.786936	0.109438	0.943574	0.490359
IRF7	0.126011	0.429876	-0.577953	-0.0655868	0.256346	-0.234475	-0.170178	1.2961	0.0413724
IRF9	0.953286	0.165434	-0.126525	0.291465	0.119713	-0.53617	-0.00926956	-0.424167	0.108971
ISG15	-1.25863	-1.62537	-0.881028	-0.221049	0.282629	-0.111463	-0.76962	-0.429842	-0.234841
ISG20	-0.37597	-0.827306	-1.54081	0.361824	-0.227243	-0.216443	-0.0528175	-0.814606	-0.34533
MX1	-3.69427	-1.51823	-2.39424	0.309247	0.261188	-0.830142	-0.952423	-0.597012	0.513539
MX2	-2.83012	-0.964418	-2.37155	-0.801493	0.662524	-0.245719	-1.59664	1.36766	0.839229
MYD88	-0.873035	-0.552056	-1.22801	0.0404902	0.318575	-0.465064	0.680957	0.814993	-0.0529306
NMI	-0.671293	0.190664	-0.598647	0.325235	0.0730689	-0.524543	-0.42847	0.292897	-0.213762
OAS1	0.107518	-1.17106	-2.39289	0.15144	0.332239	-0.665759	0.0263889	0.583581	0.0563248
OAS2	-1.51462	-1.35512	-1.16293	-0.1856	-0.319653	0.399941	-0.494897	-0.377192	-0.0337714
PML	1.88537	0.764908	1.23698	0.297329	-0.205699	-0.145582	0.506047	0.27955	0.70094
SOCS1	1.32785	-1.09249	-0.84255	0.93518	-1.0891	-0.694752	1.89249	0.0188106	-0.55422
STAT1	-0.660308	-0.809116	-1.05726	-0.0964524	0.119742	-0.031903	-0.567944	0.326375	0.858063
STAT2	-2.07032	-1.60218	-2.25088	0.377519	-0.445815	-0.0488229	0.50867	-0.680478	0.701811
STAT3	-0.541312	-0.272153	-0.0614862	0.25301	-0.186043	-0.10579	-0.220361	-0.146065	0.140686
TAP1	-1.62352	-1.02371	-0.432205	0.503147	-1.04596	0.135369	0.0524814	-0.183563	-0.110546
TNFSF10	-0.0374056	-1.43064	-1.67498	0.633693	-0.747629	-0.229574	0.216689	-0.625864	0.160126

## Sheet: Ext. 9d
Type I IFN signalling array raw data - analysis of 34 ISGs from unstimulated PBMCs from SSc patients
gene	AP-5-145_P1	AP-5-145_P6	AP-5-145_P8	JMS-175-2_P1	JMS-175-2_P6	JMS-175-2_P8	FX-171-C_P1	FX-171-C_P6	FX-171-C_P8	AP-5-145_P4	JMS-175-2_P4	AP-5-145_P9	JMS-175-2_P9	FX-171-C_P9	AP-5-145_P2	JMS-175-2_P2	FX-171-C_P2	FX-171-C_P3	AP-5-145_P3	JMS-175-2_P3	AP-5-145_P7	JMS-175-2_P7	FX-171-C_P7	AP-5-145_P5	JMS-175-2_P5	FX-171-C_P5	FX-171-C_P4
ADAR	3.58462	4.69931	3.55935	3.1007	4.47345	4.36301	3.33069	4.91346	3.91818	4.48511	3.81157	4.33424	3.74277	3.85821	4.35272	4.11261	4.27364	4.00084	5.31335	4.43467	4.41489	3.832	4.68034	5.11069	4.96506	4.77706	4.20807
BST2	3.18448	1.59531	1.65414	4.63266	2.6092	2.48284	3.46838	1.59071	2.87297	2.45803	2.63377	3.30211	3.88861	3.57304	3.67192	3.07208	2.8591	2.17695	2.30861	2.87045	4.59013	3.49444	3.61395	3.68486	3.79494	3.67171	2.32663
CASP1	1.62814	2.36119	1.18273	2.74662	2.11351	1.95829	2.04552	2.57415	1.86687	0.981545	1.21276	2.95036	2.81227	2.54832	3.66437	2.39847	2.00222	1.94129	1.94812	2.03901	2.03321	1.15648	1.13369	2.20603	2.51988	2.88796	1.29637
CD86	4.78534	3.55207	3.54958	6.49274	4.68479	4.19599	6.16868	4.49895	4.77953	2.78304	3.22765	4.5852	5.90589	6.16547	3.1897	3.90086	2.64978	5.64975	4.314	5.36129	4.0343	5.14864	3.48502	4.01316	4.52053	4.72903	3.41915
CXCL10	2.8643	4.52919	3.68796	5.78245	5.51477	4.58537	4.48313	4.8707	3.92272	6.70758	8.70975	5.45319	7.70629	5.47085	2.73368	4.20511	2.91736	2.58182	4.39564	4.63516	5.67986	4.65862	4.74218	6.07819	4.1108	4.87747	6.90452
DDX58	2.4595	1.78703	1.17462	3.51922	2.66474	2.26887	1.97374	1.82917	2.96761	2.54338	2.74299	3.02554	2.93993	3.35	3.20936	3.02159	3.30913	2.1354	2.76285	3.29827	3.54298	2.83918	2.91254	4.17264	3.97969	3.78477	3.50163
GBP1	0.147436	1.75373	-0.462083	1.14257	2.38259	0.779936	0.720598	2.17874	0.567269	2.14483	2.15802	2.62187	2.72776	2.68804	1.45943	1.97957	1.36731	1.42224	0.854465	1.48026	2.93919	2.26066	2.895	2.1766	1.7592	1.58311	2.08556
IFI16	1.82996	1.29156	1.1658	0.87215	1.74352	1.34449	1.06403	1.53258	1.82068	1.64381	2.04908	2.04916	1.79365	1.76503	2.36209	2.21442	1.77477	1.07693	1.33058	1.76947	2.49156	1.84641	1.99192	2.95059	2.52036	2.37723	1.62229
IFI6	2.46467	0.803266	1.0872	4.37944	1.89459	1.40311	3.3942	1.43526	1.65675	2.22677	2.42501	2.93612	3.94747	3.89341	2.72984	3.07579	2.68061	0.958127	1.77207	2.46782	3.20666	2.75502	2.49029	3.6638	3.75323	3.89724	2.02613
IFIH1	3.17397	3.04198	2.58206	3.58711	3.86475	3.37567	3.84879	3.94868	3.41736	3.64234	4.06681	3.69322	4.07211	4.42335	3.98577	3.5554	3.59972	2.51054	3.42879	2.79279	4.0109	3.2049	3.46781	5.19251	5.37665	5.09699	3.97967
IFIT1	4.23989	1.39717	1.6699	4.64488	3.60703	3.51102	4.25234	2.84362	3.47531	3.64254	6.81265	3.98928	5.48136	4.28968	4.29271	4.38743	4.38486	1.62592	2.48844	3.43115	4.57454	4.75784	3.83025	7.13808	6.99257	6.5533	6.51835
IFIT2	3.35329	0.075968	0.850966	2.22885	3.19013	2.83775	3.48559	3.02836	3.26869	3.20169	3.87682	2.7801	4.27635	4.66417	3.71853	4.33028	3.90755	1.67816	2.32684	2.58783	4.72797	4.40332	5.24817	5.59163	4.74527	5.23485	3.76384
IFIT3	2.46345	1.24798	1.26275	2.49597	2.53006	2.34274	3.50313	5.87707	2.48592	3.28074	4.82099	3.06391	4.96753	3.79918	3.57489	3.57094	3.67541	1.20942	3.04256	2.47829	5.13464	4.365	4.92767	5.47554	4.92283	5.41449	5.43569
IFITM1	-0.247127	0.316845	-0.828512	1.50896	1.10539	0.558692	1.14395	1.6293	0.712549	0.124285	1.01825	0.271558	0.959296	0.948835	1.17798	1.42156	1.1781	0.395412	0.818271	1.40265	1.19617	1.36922	0.8994	1.70468	1.66186	1.9714	0.876775
IFITM2	3.99901	5.10824	4.19062	5.15946	5.09527	4.82397	4.84534	5.36692	4.76243	3.47139	4.11646	4.22009	4.70012	4.64755	5.1798	5.19201	5.17255	4.78986	5.26169	4.82394	4.67335	4.73678	4.97366	5.08983	4.67786	4.48076	3.9861
IFITM3	3.00636	-0.166191	-0.202598	4.50768	1.71864	2.21106	3.90208	1.13071	2.5357	2.31983	2.91556	3.24385	4.16474	3.96764	3.78553	3.83729	3.91554	1.58965	1.43368	2.08018	3.42017	3.73264	3.56763	4.49003	4.35173	4.15119	2.87718
IRF1	1.05966	2.06702	0.524224	1.15931	2.10466	0.768873	0.664854	1.92723	1.20727	1.22444	1.52601	2.23167	2.16542	2.54694	2.14361	1.92253	1.82072	1.07305	1.14997	0.671455	2.58532	1.65422	2.33503	1.97299	1.16082	1.15754	0.990818
IRF7	5.40717	3.93263	9.93296	4.9117	4.79814	3.67601	5.372	4.2831	3.54699	5.20628	5.38456	4.57593	5.09618	6.80237	6.17762	5.88544	6.58601	3.98567	4.45485	3.92465	5.88978	5.47784	5.79762	5.93542	5.12638	5.44296	4.60082
IRF9	2.06622	1.10608	0.836577	2.00124	1.77817	1.07406	1.69021	1.21403	1.52142	2.06457	1.63012	2.24089	2.36347	2.19006	2.2692	2.22948	2.33505	0.975007	1.29411	1.68844	2.97286	2.54465	2.22907	2.80945	2.71652	2.46052	1.8963
ISG15	2.59591	0.36669	0.107939	3.54032	2.47482	2.53977	2.50807	1.71127	2.31134	6.31155	7.82827	3.3545	5.15741	3.98579	3.69304	3.91378	3.92234	0.691993	0.962135	1.96995	4.1244	4.25177	4.26193	6.01497	5.48828	5.47735	7.49532
ISG20	2.43159	3.17404	1.32154	3.11483	4.07035	2.36155	2.59487	4.03628	2.585	2.47947	2.45406	2.54728	3.35977	2.62027	3.37468	3.26632	3.22426	2.38462	2.84268	3.42005	3.39274	2.94994	3.29993	3.46356	3.39496	3.62283	2.61771
MX1	4.42388	2.39894	2.67902	4.68139	3.29674	2.96027	3.86573	4.59083	2.85358	4.22634	4.39015	3.57986	3.31669	3.10712	4.63393	4.47816	4.40517	1.26114	2.27995	2.34319	4.39507	4.00165	5.21032	5.55838	5.29865	5.06152	3.69247
MX2	4.17302	2.07445	2.35477	3.9466	3.18142	2.65184	3.31786	2.65281	2.69102	3.65825	4.11923	2.95183	3.61591	4.12451	4.35698	4.1617	4.0818	1.60712	2.35799	3.30269	3.74487	3.80743	3.74052	4.85058	5.10397	5.0213	4.03215
MYD88	3.56256	1.99349	2.17998	4.18781	3.51415	3.44598	3.07445	1.90815	3.45388	2.29544	2.47	2.99177	3.65991	3.73815	3.3169	3.43883	3.07475	2.51047	2.32139	3.35939	3.13559	3.39677	2.925	2.86932	3.68126	2.92709	2.37594
NMI	1.72975	1.72385	1.09859	1.86096	2.10652	1.94495	1.34622	2.49728	2.32019	1.40646	1.56201	2.20548	2.47277	2.14331	1.95767	2.04321	1.85037	1.49121	1.87811	2.15688	2.63288	2.03715	1.97347	2.76247	2.36708	3.71566	1.26429
OAS1	3.53675	2.39253	2.84801	4.75309	3.12183	2.56164	3.49764	2.18672	2.86294	3.8519	3.9946	3.95765	5.08034	4.42363	4.26028	3.97474	3.83587	1.73727	2.48875	3.10251	5.00968	3.83206	5.32741	4.92523	4.43912	4.79327	3.41253
OAS2	3.25593	2.62215	2.25726	4.56822	3.26889	1.99042	2.50385	2.94132	2.82138	3.66499	4.01168	3.69564	3.3146	4.60765	4.93047	4.46892	3.61539	1.64229	3.21637	3.57545	4.72454	4.21452	3.79762	4.97111	3.93791	4.11858	3.65526
PML	3.76948	3.58074	2.63229	3.58277	3.77356	3.13703	3.3349	3.80692	3.40742	4.45087	3.46354	4.45712	4.0817	4.55248	4.68166	4.57836	5.07469	2.98804	3.16863	3.20588	5.04809	4.34434	4.3611	5.21049	4.48018	4.17724	3.43605
SOCS1	4.27619	2.28801	1.78938	3.78422	3.31398	2.26112	3.41591	2.79255	2.57258	3.14451	3.52738	2.943	3.23128	3.57792	3.91464	4.35115	4.26593	3.58169	3.6717	3.05515	4.38088	4.32106	3.8466	4.14898	4.16105	3.6323	2.69956
STAT1	-1.17126	1.68928	-1.28349	0.473487	0.156962	-0.953532	-1.16588	0.220087	-0.838889	0.550662	0.657962	0.70399	1.17139	0.976959	-0.452567	-0.37743	-0.757709	-0.72753	-0.278304	-0.0354656	0.553341	0.503247	0.789827	0.242292	0.157733	-0.201088	0.563684
STAT2	3.54307	3.23609	2.12891	3.7416	3.17803	2.42036	2.88157	3.30651	2.68341	4.37269	3.70216	3.59685	3.43783	3.96764	3.34396	3.14827	3.15867	2.8038	3.62694	3.83377	4.14778	3.16559	5.57296	3.98632	3.67587	3.71227	3.00144
STAT3	1.89755	1.5196	1.32992	1.39986	1.71836	1.63709	1.35333	3.43546	1.67276	1.63611	1.85005	1.63261	1.46669	6.67566	5.44598	4.52436	4.39007	1.89689	2.41156	1.72762	2.3996	2.04976	3.49406	2.60997	2.15067	2.05284	1.77306
TAP1	1.43634	1.83616	0.955714	1.44704	2.0534	1.01429	0.818157	1.84415	1.13653	1.64863	1.73913	2.5757	1.98838	2.3591	2.2546	2.59425	1.9257	1.56301	2.07466	1.8192	3.73366	2.31577	2.7124	2.30878	2.65911	1.57777	1.33581
TNFSF10	2.31792	2.43409	2.17731	3.8599	3.83918	2.70613	3.1028	5.01537	2.88162	2.98938	2.97058	3.028	3.81012	3.90222	3.37409	3.83042	3.28499	2.14085	2.09211	3.39341	3.55843	3.71205	3.03104	3.76844	3.50625	3.78912	2.99487

## Sheet: Ext. 9e
	JMS-175-2																				AP-5-145																				FX-171-C
CXCL10	0.253628	0.081057	0.362477	0.05611	0.180809	1.38075	0.577066	0.542099	0.13466	3.41397	0.231291	0.358844	1.2272	0.41934	1.16825	0.833785	0.605515	1.23921	0.34063	0.000123	1.75096	0.249959	0.738247	0.865481	0.796675	0.402073	0.561684	1.22001	0.64792	2.77555	1.1866	0.501711	0.551029	0.436335	0.922911	0.655255	1.25021	0.740901	0.339009	0.368806	1.51351	0.251002	1.06604	0.166984	0.533228	0.753324	1.61233	0.670219	0.536782
IFIT1	0.236632	0.23013	0.48606	0.275798	0.620301	0.803823	0.500412	0.168991	0.318636	1.38202	0.801447	0.181809	0.67849	0.41934	1.16825	0.718946	1.81687	1.31869	1.10027	0.167581	0.633724	0.547373	0.826343	0.652405	0.620301	0.970619	0.53816	1.16563	0.819148	0.928732	1.42299	0.536385	0.863932	0.436335	0.922911	1.25286	1.32175	1.32933	0.893373	0.718768	0.286841	0.436971	1.36343	0.373515	0.425702	0.669602	0.825224	0.350337	0.595754
ISG15	0.456299	0.493595	0.721812	0.396065	0.892059	0.910478	0.561527	0.431349	0.678638	0.86412	0.627392	0.405574	0.555722	0.61601	1.19709	0.834227	1.6	0.525265	1.31859	0.291603	1.37672	0.623686	1.26581	0.735383	0.963947	0.980155	0.593464	1.76583	0.658958	0.640861	0.694264	0.697405	1.09852	0.446382	1.00729	1.45864	1.62176	0.468431	1.547	1.20896	0.903772	0.412266	1.52216	0.545424	1.25188	0.967038	0.790994	0.684232	0.924367
MX1	0.223011	0.49402	0.430539	0.166164	0.494919	1.06619	0.687492	0.477845	0.572948	0.892946	1.03996	0.500585	0.952065	0.655426	1.25567	0.94441	1.59217	1.07343	1.23774	0.299057	0.942438	0.93806	0.65175	0.827632	0.607224	1.13692	0.790788	1.68922	0.9753	0.931294	1.36403	0.773741	0.883195	0.467642	0.762807	0.954146	1.25431	0.91343	1.01586	0.861787	0.442829	0.963372	1.45899	0.471091	0.745866	1.02433	0.941851	0.918996	0.995274
[truncated: 11 more columns]
